# Supplementary material for: Widely Targeted Metabolomics Analysis Reveals Developmental Shifts in Antioxidants and Functional Peptides in Akebia trifoliata
Source: Antioxidants (Basel). 2025 Aug 24;14(9):1039. doi: 10.3390/antiox14091039 (PMC12466582; doi:10.3390/antiox14091039)
Supplement: Supplementary file 1 [file antioxidants-14-01039-s001.zip]

Archive with 2 entries (2 files):
- Figures S1-S5.pdf
- Tables S1-S4.xlsx
