# Supplementary material for: Widely Targeted Metabolomics Analysis Reveals Developmental Shifts in Antioxidants and Functional Peptides in Akebia trifoliata
Source: Antioxidants (Basel). 2025 Aug 24;14(9):1039. doi: 10.3390/antiox14091039 (PMC12466582; doi:10.3390/antiox14091039)
Supplement: Supplementary file 1 [file antioxidants-14-01039-s001.zip › Tables S1-S4.xlsx]

## Sheet: Table S1
Supplementary Table S1 A total of 1595 metabolites were characterized in four growth stages (S1–S4) of A. trifoliata fruit.
Index	Q1 (Da)	Q3 (Da)	Molecular weight (Da)	Ionization model	Compounds	Class	Level	S1-1	S1-2	S1-3	S2-1	S2-2	S2-3	S3-1	S3-2	S3-3	S4-1	S4-2	S4-3	cpd_ID	kegg_map	mw_cpd_ID	mw_map
Zbqn002049	236.09	164.07	237.1	[M-H]-	(2-carboxyethyl)-L-phenylalanine	Amino acids and derivatives	1	134720	131522	64611	59309.3	59454.9	88964.5	46936.1	42341.7	37124.1	361707	254654	167062	-	-	-	-
ZbWn000383	188.09	116.08	189.1	[M-H]-	(2-carboxyethyl)-L-valine	Amino acids and derivatives	3	24909.8	35575.9	19046.5	16372.5	22775.5	28906.8	3274.49	3274.49	3274.49	49851.8	37709.9	38661.2	-	-	-	-
Zmmp002946	295.13	120.08	294.122	[M+H]+	(3-(carboxyamino)-2-methylpropanoyl)phenylalanine	Amino acids and derivatives	1	349971	357819	275147	321371	307364	409205	403228	381298	236883	275321	239436	144326	-	-	-	-
Zbqn001288	202.11	130.09	203.116	[M-H]-	(3-hydroxypropanoyl)-L-leucine	Amino acids and derivatives	1	570766	731368	379091	343050	364737	461357	127774	136419	109029	1.47421e+06	1.17666e+06	963926	-	-	-	-
MWS0933	170.09	124.09	169.085	[M+H]+	1-Methylhistidine	Amino acids and derivatives	3	134167	207586	181558	309356	118615	312589	370828	231157	313309	227274	227476	371721	-	-	-	-
Zmmp000606	148.1	84.08	147.089	[M+H]+	2-Amino-4-hydroxy-3-methylpentanoic acid	Amino acids and derivatives	3	1.08598e+07	1.63695e+07	1.26308e+07	1.97145e+07	2.07827e+07	2.28146e+07	2.39081e+07	2.57549e+07	1.89264e+07	5.86695e+06	5.75074e+06	3.39297e+06	-	-	-	-
Zmmp000635	130.09	84.08	129.079	[M+H]+	2-amino-4-methyl-4-pentenoic acid	Amino acids and derivatives	3	5.25076e+06	5.30668e+06	5.22048e+06	5.71089e+06	5.5282e+06	7.64503e+06	6.38949e+06	6.21342e+06	5.2124e+06	3.79433e+06	4.79684e+06	3.41191e+06	-	-	-	-
pme3827	198.076	152.071	197.069	[M+H]+	3,4-Dihydroxy-L-phenylalanine (L-Dopa)	Amino acids and derivatives	3	203579	182915	148042	132784	115425	135029	182230	153869	206381	108715	180182	117580	C00355	ko00350,ko00950,ko00965,ko01100,ko01110	C00355	-
pme2914	161.05	99.05	162.053	[M-H]-	3-Hydroxy-3-methylpentane-1,5-dioic acid	Amino acids and derivatives	1	1.99013e+06	2.11349e+06	1.56126e+06	834509	830813	1.05245e+06	2.12348e+06	1.89528e+06	1.65168e+06	1.74339e+06	1.70046e+06	1.38275e+06	C03761	-	C03761	-
MWS04559g	182.08	136.08	181.074	[M+H]+	3-Hydroxy-L-phenylalanine*	Amino acids and derivatives	1	9.87634e+06	1.01706e+07	5.90746e+06	1.57523e+07	1.14682e+07	7.90821e+06	1.51418e+07	2.19421e+07	2.19733e+07	1.18512e+07	1.03235e+07	1.48144e+07	-	-	-	-
MW0105085	210.08	124.04	211.084	[M-H]-	3-Methoxytyrosine	Amino acids and derivatives	3	953053	1.04159e+06	843866	1.20091e+06	1.04827e+06	1.23233e+06	102178	115936	131928	605098	746714	808334	-	-	-	-
MW0144456	298.15	124.04	297.144	[M+H]+	Ala-Ala-His	Amino acids and derivatives	3	295402	246854	205857	550400	580172	512599	553705	601718	386503	851873	1.09762e+06	813104	-	-	-	-
Lcsp001929	332.18	173.09	331.174	[M+H]+	Ala-Glu-Leu	Amino acids and derivatives	3	145558	144183	84262.6	64202	62476.1	73116.4	95238.9	75531.7	58363.4	80497.4	60562.1	45136.4	-	-	-	-
MW0144627	296.16	232.14	273.169	[M+Na]+	Ala-Leu-Ala	Amino acids and derivatives	3	1.19875e+06	1.16812e+06	900254	859157	817776	843599	340137	396399	323558	2.75157e+06	2.61724e+06	1.97399e+06	-	-	-	-
mws4176	237.123	120.088	236.116	[M+H]+	Ala-Phe	Amino acids and derivatives	3	144650	164753	92738.4	57941.1	61944.7	85238	79200.3	64446.6	60103.9	55767.5	105139	57585.3	-	-	-	-
MW0144683	330.14	312.14	307.153	[M+Na]+	Ala-Phe-Ala	Amino acids and derivatives	3	314951	320317	195744	165235	176197	148490	76244.2	53427.3	55622.8	450338	485268	388164	-	-	-	-
MW0144717	318.15	85.03	317.141	[M+H]+	Ala-Pro-Met	Amino acids and derivatives	3	1.94911e+06	1.85753e+06	1.34998e+06	8.22782e+06	6.93796e+06	4.3938e+06	2.60864e+06	2.37356e+06	3.23049e+06	985879	1.36198e+06	930670	-	-	-	-
MW0144721	373.18	164.04	372.18	[M+H]+	Ala-Pro-Trp	Amino acids and derivatives	3	619264	522834	693693	190331	229356	172264	84700.8	116999	173930	49231.4	40163.4	48445.1	-	-	-	-
MW0105485	251.11	59.01	252.111	[M-H]-	Ala-Tyr	Amino acids and derivatives	3	121611	121690	75420	41645.7	48163.3	48271.3	52008.1	44318.3	41884.2	61015.8	46323.9	40883.4	-	-	-	-
Lcsp000520	187.11	70.07	186.1	[M+H]+	Alanylproline	Amino acids and derivatives	3	672397	613834	509074	297204	403343	540809	381998	441804	240473	220451	279968	167106	-	-	-	-
pme3351	144.067	126.056	145.074	[M-H]-	Allysine(6-Oxo DL-Norleucine)	Amino acids and derivatives	3	59263	45484.3	39727.9	45240.2	30354.3	41079.6	61992.8	42043.7	32388	29636.6	13240.1	20920.5	C04076	ko00300,ko00310,ko00960,ko01100,ko01110,ko01230	C04076	-
MW0145317	441.19	357.14	440.184	[M+H]+	Arg-Cys-Tyr	Amino acids and derivatives	3	730538	902455	517128	423035	320142	402343	93163	143411	90702.9	815600	862576	538359	-	-	-	-
MW0145347	441.22	357.18	440.213	[M+H]+	Arg-Glu-His	Amino acids and derivatives	3	766983	693339	225298	254627	299998	346661	117338	251497	148200	412084	837958	550551	-	-	-	-
MWS201384	232.14	70.066	231.133	[M+H]+	Arg-Gly	Amino acids and derivatives	3	160337	134111	112664	125864	131009	136583	136767	128807	91965.7	213095	203602	233753	-	-	-	-
Zmdp000292	189.135	70.0652	188.127	[M+H]+	Arginine methyl ester*	Amino acids and derivatives	3	151422	127453	106349	154322	153589	175001	254454	209106	178660	146302	209218	104541	-	-	-	-
MWS201387	289.162	175.119	288.155	[M+H]+	Asn-Arg	Amino acids and derivatives	3	192193	184674	140649	110232	136412	160443	76774.1	101969	82159.5	141042	147892	125885	-	-	-	-
MW0145713	367.1	188.07	366.103	[M+H]+	Asn-Cys-Met	Amino acids and derivatives	3	6.29014e+06	6.4836e+06	3.77657e+06	3.19287e+06	2.40086e+06	3.05937e+06	992972	862430	687210	8.32682e+06	8.13358e+06	5.41347e+06	-	-	-	-
MW0145720	389.18	155.07	388.171	[M+H]+	Asn-Gln-Gln	Amino acids and derivatives	3	135592	166893	145137	103422	142546	102920	59718	117097	86253.3	69522.4	70256.1	52147.8	-	-	-	-
MW0145856	417.19	148.11	416.181	[M+H]+	Asn-Phe-His	Amino acids and derivatives	3	421381	535957	269324	193679	226230	217933	28684.3	14673.6	23284.5	585384	624910	464999	-	-	-	-
MW0145862	427.19	265.14	426.19	[M+H]+	Asn-Phe-Phe	Amino acids and derivatives	3	387704	290586	450363	324469	298456	237359	173884	110976	201050	160687	186189	207811	-	-	-	-
MW0145935	443.19	135.08	442.185	[M+H]+	Asn-Tyr-Phe	Amino acids and derivatives	3	191578	196947	254761	183879	256945	94217.4	25036.1	65663.3	79894.2	99949.1	99320.9	46109.3	-	-	-	-
MW0146061	350.12	230.07	349.112	[M+H]+	Asp-Asp-Thr	Amino acids and derivatives	3	144678	143369	98679	66688.7	105374	125406	44940.8	45672.6	30221.9	341911	416552	274026	-	-	-	-
MWS201408	263.087	136.039	262.08	[M+H]+	Asp-Glu	Amino acids and derivatives	3	25457.6	36962.9	57329.5	32812.6	25184.5	51037.8	64934.9	43421.9	45782.5	16000.6	24356.2	22856.9	-	-	-	-
MW0146121	385.15	253.07	384.139	[M+H]+	Asp-His-Asn	Amino acids and derivatives	3	369887	500476	298633	306586	323515	437742	428381	350423	259092	428686	456535	348620	-	-	-	-
MW0146171	384.18	252.07	383.18	[M+H]+	Asp-Leu-His	Amino acids and derivatives	3	4.51572e+06	3.66003e+06	2.80131e+06	2.25063e+06	2.47163e+06	3.53561e+06	2.50538e+06	2.39407e+06	1.85363e+06	3.50303e+06	4.14041e+06	2.72237e+06	-	-	-	-
MW0146213	364.16	167.07	363.146	[M+H]+	Asp-Met-Val	Amino acids and derivatives	3	467851	502625	383119	171935	145820	59150.3	57557.3	55973.6	84950.8	30748.1	41703.9	63876.4	-	-	-	-
mws0629	281.113	166.086	280.106	[M+H]+	Asp-Phe	Amino acids and derivatives	3	114242	104780	59290	82281.1	61942.3	72601.7	145994	90114.6	83258.6	88630.3	98051.7	68376.4	-	-	-	-
MW0146275	348.18	169.06	347.169	[M+H]+	Asp-Thr-Ile	Amino acids and derivatives	3	527086	608112	488743	112118	159169	99100	134132	101031	76095.3	15219.1	15219.1	15219.1	-	-	-	-
MW0105880	476.22	164.07	475.218	[M+H]+	Asp-Trp-Arg	Amino acids and derivatives	3	304085	307824	247855	60942.7	58969.8	57943.1	47208.4	53566.9	25245	5049	5049	5049	-	-	-	-
MW0146284	435.15	335.09	434.144	[M+H]+	Asp-Trp-Asp	Amino acids and derivatives	3	110650	84563.1	101289	267723	234189	221599	364347	279331	201457	343430	339499	155009	-	-	-	-
MW0146289	451.16	389.16	450.157	[M+H]+	Asp-Trp-Met	Amino acids and derivatives	3	469579	543910	344943	203599	152479	167175	209248	197056	227870	327697	164824	199518	-	-	-	-
MWS04455	132.065	86.0607	131.058	[M+H]+	Cis-L-3-hydroxyproline*	Amino acids and derivatives	3	1.76907e+07	1.83484e+07	1.09778e+07	1.55591e+07	1.53838e+07	1.58601e+07	2.29729e+07	2.10833e+07	1.13798e+07	1.60312e+07	1.41624e+07	8.16145e+06	-	-	-	-
MWSmce706	129.065	56.0494	128.059	[M+H]+	Cyclo(Ala-Gly)	Amino acids and derivatives	3	160047	162893	145546	234340	232319	246347	177418	187084	154617	141777	168851	168208	-	-	-	-
MWStz261	211.14	70.07	210.137	[M+H]+	Cyclo(D-Leu-L-Pro)*	Amino acids and derivatives	1	93324.3	162801	103784	104876	89639.5	221859	30256.6	52443.8	33277.9	130613	120914	86761	-	-	-	-
MWStz205	245.129	120.084	244.121	[M+H]+	Cyclo(D-Phe-L-Pro)	Amino acids and derivatives	3	44865	51487.7	41371.4	52628	26699.6	86248.8	10332.9	21528.9	14591.7	63912.8	77400.3	18949	-	-	-	-
MWStz091	169.097	70.0653	168.09	[M+H]+	Cyclo(L-Ala-L-Pro)	Amino acids and derivatives	3	84207.4	60537.3	41364.8	82401.4	63749.8	94086.4	46589.9	49008.7	48123.4	54187.8	58452.8	60291.9	-	-	-	-
Lmrj002793	277.119	120.08	276.111	[M+H]+	Cyclo(Phe-Glu)	Amino acids and derivatives	3	91013.2	110704	73983.9	81105.9	131538	70051.4	81105.9	103063	26716.4	191908	419530	226489	-	-	-	-
Lmhp002764	211.13	70.07	210.137	[M+H]+	Cyclo(Pro-Leu)*	Amino acids and derivatives	1	91512.6	133290	73869.3	170749	79147.2	146618	41960.7	32423.8	42781.4	165889	88237.4	71508.6	-	-	-	-
ML10181668	130.09	84.08	129.079	[M+H]+	Cycloleucine	Amino acids and derivatives	3	5.2387e+06	5.00472e+06	4.49763e+06	5.08812e+06	4.99387e+06	5.86548e+06	5.67925e+06	5.41889e+06	4.72242e+06	4.74155e+06	4.47984e+06	3.67282e+06	C03969	-	C03969	-
MW0147979	393.15	300.11	392.148	[M+H]+	Cys-Arg-Asp	Amino acids and derivatives	3	243920	358987	278338	135436	57282.9	114115	119478	127399	87882.5	169858	108471	97771.4	-	-	-	-
MW0147984	425.19	341.15	424.189	[M+H]+	Cys-Arg-Phe	Amino acids and derivatives	3	2.33785e+06	3.18824e+06	1.48466e+06	966618	1.01468e+06	1.30941e+06	322857	314246	284115	2.1734e+06	2.29026e+06	1.30184e+06	-	-	-	-
MW0106259	387.17	303.14	386.174	[M+H]+	Cys-His-Lys	Amino acids and derivatives	3	118325	125591	45287.6	35635.1	69032.6	50732.8	7127.03	7127.03	7127.03	216008	216724	134956	-	-	-	-
MWS04555g	132.102	86.0975	131.095	[M+H]+	D-Allo-Isoleucine*	Amino acids and derivatives	1	6.33854e+07	6.65366e+07	6.5707e+07	5.6136e+07	5.80216e+07	7.00006e+07	6.49727e+07	6.95153e+07	5.91822e+07	6.57111e+07	7.0224e+07	5.30343e+07	-	-	-	-
mws4532g	133.097	70.0658	132.09	[M+H]+	D-Ornithine	Amino acids and derivatives	3	271937	208430	170895	221886	150872	169390	204954	235361	168319	152731	152204	129803	-	-	-	-
Rfmb318	144.102	84.0813	144.102	[M]+	D-Proline betaine	Amino acids and derivatives	3	1.45324e+06	1.51053e+06	905011	1.6495e+06	1.53952e+06	1.37774e+06	153217	2.0075e+06	1.85386e+06	1.31504e+06	766085	1.11857e+06	C21514	-	C21514	-
MWS1926	132.1	86.1	131.095	[M+H]+	DL-Leucine*	Amino acids and derivatives	1	1.65332e+07	1.67633e+07	1.23078e+07	1.48776e+07	1.6482e+07	1.73496e+07	2.25686e+07	2.20716e+07	1.2859e+07	1.49839e+07	1.5854e+07	1.09418e+07	-	-	-	-
MWSmce056	205.09	146.06	204.09	[M+H]+	DL-Tryptophan	Amino acids and derivatives	1	1.49763e+07	1.45802e+07	8.73115e+06	7.68355e+06	7.96406e+06	6.76263e+06	1.24409e+07	8.5076e+06	8.29217e+06	9.7929e+06	1.10925e+07	6.12726e+06	-	-	-	-
MW0149673	461.21	242.1	460.207	[M+H]+	Gln-Gln-Trp	Amino acids and derivatives	3	250781	237826	175759	678452	216644	438308	384319	379489	474683	273733	250140	269800	-	-	-	-
MWS201444	204.1	84.04	203.091	[M+H]+	Gln-Gly	Amino acids and derivatives	3	655771	403986	498174	785992	723992	685083	595842	744379	640836	698713	995072	897130	-	-	-	-
MW0149719	373.24	164.04	372.237	[M+H]+	Gln-Ile-Ile	Amino acids and derivatives	3	541273	488501	628858	200472	242971	226822	165910	143516	119337	42084.1	51990	50717.9	-	-	-	-
MW0149829	462.2	145.05	461.191	[M+H]+	Gln-Trp-Glu	Amino acids and derivatives	3	414937	565020	358920	276041	314622	244031	254104	182248	195168	259814	281264	308745	-	-	-	-
MWS201469	304.162	175.119	303.154	[M+H]+	Glu-Arg	Amino acids and derivatives	3	54505.9	81207.7	53635.3	36186.5	20376.1	38478.1	85001.8	46395.5	59764.1	80735.2	87737.9	49529.4	-	-	-	-
MW0149949	394.13	201.96	393.121	[M+H]+	Glu-Asp-Met	Amino acids and derivatives	3	75493.2	175807	136469	366108	327951	390566	502994	426565	434387	250062	190566	184874	-	-	-	-
MW0150028	432.19	164.07	431.18	[M+H]+	Glu-His-Phe	Amino acids and derivatives	3	300050	343228	302188	86725	106010	58854.3	102204	98716.7	68842.9	11770.9	11770.9	11770.9	-	-	-	-
MW0150062	469.21	307.09	446.217	[M+Na]+	Glu-Leu-Trp	Amino acids and derivatives	3	2.31337e+06	1.05639e+06	1.54883e+06	176475	502916	281870	888892	929226	606530	2.22586e+06	1.05213e+06	1.68199e+06	-	-	-	-
MW0150107	464.18	211.1	441.19	[M+Na]+	Glu-Phe-Phe	Amino acids and derivatives	3	918530	1.06246e+06	652489	321889	541360	180054	196350	273780	301691	181046	162186	113716	-	-	-	-
MW0107019	245.12	227.01	244.106	[M+H]+	Glu-Pro	Amino acids and derivatives	3	44136.4	52486.1	39002.5	33212.8	12394.8	35269.4	25959.6	11482.2	46708.9	2296.43	2296.43	2296.43	-	-	-	-
MW0150199	519.19	188.07	496.196	[M+Na]+	Glu-Tyr-Trp	Amino acids and derivatives	3	2.90607e+06	3.53511e+06	1.88178e+06	727053	366615	402089	366903	258148	305548	125447	69309.8	88920	-	-	-	-
MW0150434	344.13	326.12	343.131	[M+H]+	Gly-Met-His	Amino acids and derivatives	3	3.80356e+06	2.48133e+06	1.81551e+06	3.31551e+06	3.31548e+06	2.79357e+06	1.81116e+06	1.98733e+06	1.87406e+06	7.1578e+06	6.43829e+06	9.88796e+06	-	-	-	-
MWS4296	223.108	120.082	222.1	[M+H]+	Gly-Phe	Amino acids and derivatives	3	389619	450547	229069	111429	134987	191928	375479	284601	163014	355273	383636	220349	-	-	-	-
MWS4309	262.119	188.071	261.111	[M+H]+	Gly-Trp	Amino acids and derivatives	3	57628.5	59262.1	36257.4	42867.4	38656.5	48971.1	89099.1	103715	73077.8	132961	114644	56222.5	-	-	-	-
MW0150509	448.19	259.12	447.191	[M+H]+	Gly-Trp-Trp	Amino acids and derivatives	3	149598	170036	110604	60865.1	74468.2	99737	97229.1	67758.2	54298.4	50824.2	44289.3	31237.9	-	-	-	-
MWS20645	239.103	136.076	238.095	[M+H]+	Gly-Tyr*	Amino acids and derivatives	3	57192.7	64217.8	49869.6	17029.2	35251.4	25229.4	74343.2	42789.5	32243.9	63447.6	53363.9	19346	-	-	-	-
MW0150810	342.14	306.12	341.134	[M+H]+	His-Ala-Asp	Amino acids and derivatives	3	2.20952e+06	2.02535e+06	1.52774e+06	2.64358e+06	2.82494e+06	2.91315e+06	471801	414618	343713	1.03717e+07	7.69413e+06	1.26828e+07	-	-	-	-
MW0150811	355.17	163.05	354.165	[M+H]+	His-Ala-Gln	Amino acids and derivatives	3	6.32983e+06	3.64582e+06	8.05417e+06	1.36717e+06	1.10471e+06	1.49076e+06	1.311e+06	1.57223e+06	1.23043e+06	239188	435653	137125	-	-	-	-
MW0151010	413.21	216.12	412.207	[M+H]+	His-Lys-Glu	Amino acids and derivatives	3	520627	580917	443127	248497	216515	264553	205060	61406.2	150433	1.29355e+06	1.3056e+06	1.44409e+06	-	-	-	-
MW0151027	344.13	326.12	343.131	[M+H]+	His-Met-Gly	Amino acids and derivatives	3	2.22232e+06	2.09357e+06	1.73178e+06	2.275e+06	2.33654e+06	2.1861e+06	1.56405e+06	1.59467e+06	1.32766e+06	8.24611e+06	8.11558e+06	7.88157e+06	-	-	-	-
MW0151049	434.18	255.1	433.178	[M+H]+	His-Phe-Met	Amino acids and derivatives	3	4.62837e+06	4.61498e+06	3.29106e+06	1.49871e+06	1.082e+06	711415	1.30629e+06	926669	441422	121068	135305	41521	-	-	-	-
MW0151058	368.15	350.15	367.149	[M+H]+	His-Pro-Asp	Amino acids and derivatives	3	1.05703e+06	778970	715720	610133	543825	710515	183144	135791	133590	2.73714e+06	3.64469e+06	5.2655e+06	-	-	-	-
MWS201405	319.141	110.072	318.133	[M+H]+	His-Tyr	Amino acids and derivatives	3	89438.1	62487.9	40315.4	26619.1	55127.5	37696.9	27944.8	40745.3	37507.4	65380.2	107404	74659.4	-	-	-	-
MW0151123	434.16	126.05	433.16	[M+H]+	His-Tyr-Asp	Amino acids and derivatives	3	177886	174176	166363	507357	397535	303524	44505.8	55015.8	100227	748295	719243	627409	-	-	-	-
MW0151127	448.18	286.09	447.175	[M+H]+	His-Tyr-Glu	Amino acids and derivatives	3	173891	213895	157109	248620	230700	192753	333457	303501	142819	1.1171e+06	1.1561e+06	693243	-	-	-	-
MW0151136	420.19	133.05	419.18	[M+H]+	His-Tyr-Thr	Amino acids and derivatives	3	1.99858e+06	2.10827e+06	2.08148e+06	661261	1.1518e+06	776387	765106	703704	1.14815e+06	1.16061e+06	1.28129e+06	742549	-	-	-	-
MWS04447	130.09	70.07	129.079	[M+H]+	Homoproline	Amino acids and derivatives	3	1.16117e+07	1.13308e+07	9.87066e+06	7.96724e+06	8.3093e+06	7.09158e+06	7.31099e+06	7.8218e+06	7.12298e+06	1.23051e+07	1.08302e+07	1.04382e+07	-	-	-	-
MWS201398	219.098	86.0606	218.09	[M+H]+	Hyp-Ser	Amino acids and derivatives	3	229762	160169	121431	79348.1	80114.8	85240.1	139038	183131	115967	154854	156727	116921	-	-	-	-
MWS201424	246.145	86.0967	245.138	[M+H]+	Ile-Asn	Amino acids and derivatives	3	104349	89863.1	86739.7	47309	75532.9	82223.8	103134	116178	89002.2	108599	79890.2	72419.3	-	-	-	-
Lmrj002087	247.129	86.09	246.122	[M+H]+	Ile-Asp	Amino acids and derivatives	3	446412	528557	249584	232427	209851	295742	395971	380329	225634	86477	216963	127434	-	-	-	-
Lcsp003010	360.21	86.1	359.206	[M+H]+	Ile-Asp-Leu	Amino acids and derivatives	2	141282	113530	99796.3	88911.1	79990.3	85157.7	132818	93577	90414.4	103867	84816.3	48530.1	-	-	-	-
MW0107448	359.22	323.16	358.222	[M+H]+	Ile-Leu-Asn	Amino acids and derivatives	3	457903	453773	290558	501385	351599	467103	137295	113389	152361	1.32533e+06	1482605	1.34822e+06	-	-	-	-
MWS00411g	162.076	98.0607	161.069	[M+H]+	L-2-Aminoadipate	Amino acids and derivatives	3	247321	147847	223168	310727	413600	383222	340615	353793	363389	178370	171112	177674	-	-	-	-
pme2679	132.102	86.0964	131.095	[M+H]+	L-Allo-isoleucine	Amino acids and derivatives	3	1.99115e+07	1.54308e+07	1.31871e+07	1.19769e+07	1.21916e+07	1.5687e+07	1.99629e+07	1.82634e+07	1.03811e+07	1.28978e+07	1.51226e+07	7.75178e+06	C21096	-	C21096	-
mws0260	175.12	116.07	174.112	[M+H]+	L-Arginine	Amino acids and derivatives	1	2.88446e+06	2.83707e+06	2.43339e+06	2.03283e+06	2.12582e+06	2.52929e+06	3.70291e+06	3.71106e+06	2.8166e+06	2.77942e+06	2.68341e+06	2.26492e+06	C00062	ko00220,ko00261,ko00330,ko00470,ko00970,ko01100,ko01110,ko01230,ko02010	C00062	-
mws0001	133.061	74.0237	132.054	[M+H]+	L-Asparagine	Amino acids and derivatives	3	682750	975918	668732	355417	382171	401474	502802	464987	456184	478020	519740	337161	C00152	ko00250,ko00460,ko00970,ko01100,ko01110,ko01230	C00152	-
mws0219	132.03	88.0404	133.037	[M-H]-	L-Aspartic Acid	Amino acids and derivatives	3	446203	417192	441260	510909	462199	690096	606959	622165	457698	259418	152425	193183	C00049	ko00220,ko00250,ko00260,ko00261,ko00270,ko00300,ko00340,ko00410,ko00460,ko00470,ko00710,ko00760,ko00770,ko00970,ko00999,ko01100,ko01110,ko01200,ko01210,ko01230,ko01240,ko02010	C00049	-
pmb0464	458.15	116.034	457.143	[M+H]+	L-Aspartic acid-O-diglucoside	Amino acids and derivatives	3	396970	431345	323921	232295	247100	299345	397381	267801	140286	149320	272330	114658	-	-	-	-
Hmsp000364	144.098	98.09	143.095	[M+H]+	L-Cyclopentylglycine	Amino acids and derivatives	3	2.55923e+06	2.76561e+06	1.50563e+06	2.60381e+06	2.74362e+06	2.40222e+06	3.35317e+06	3.23926e+06	3.34238e+06	1.95893e+06	1.43001e+06	2.21317e+06	-	-	-	-
pme0014	148.06	84.04	147.053	[M+H]+	L-Glutamic acid	Amino acids and derivatives	1	1.97224e+07	2.16565e+07	1.97719e+07	3.22533e+07	3.32758e+07	3.77223e+07	4.17171e+07	3.87829e+07	3.85915e+07	9.37473e+06	9.56647e+06	6.36118e+06	C00025	ko00220,ko00250,ko00330,ko00332,ko00340,ko00430,ko00470,ko00480,ko00524,ko00630,ko00650,ko00660,ko00860,ko00910,ko00970,ko01100,ko01110,ko01200,ko01210,ko01230,ko01240,ko02010	C00025	-
pmb2857	308.099	146.046	309.106	[M-H]-	L-Glutamic acid-O-glycoside	Amino acids and derivatives	3	1.75514e+06	1.62361e+06	1.01423e+06	1.35336e+06	1.36126e+06	1.53091e+06	542806	495609	549742	4.13899e+06	4.19531e+06	2.0627e+06	-	-	-	-
pme0193	147.08	84.04	146.069	[M+H]+	L-Glutamine	Amino acids and derivatives	3	1.13825e+07	1.35437e+07	9.83751e+06	4.51811e+06	4.49749e+06	8.9045e+06	6.6933e+06	7.64318e+06	6.13883e+06	2.13784e+06	2.96947e+06	1.90037e+06	C00064	ko00220,ko00230,ko00240,ko00250,ko00470,ko00630,ko00750,ko00910,ko00970,ko01100,ko01230,ko01232,ko01240,ko02010	C00064	-
pmb2855	307.115	145.062	308.122	[M-H]-	L-Glutamine-O-glycoside	Amino acids and derivatives	3	712080	680859	428063	429093	344482	483130	210844	222186	170860	901552	814926	703222	-	-	-	-
mws0217	76.0393	59.0128	75.032	[M+H]+	L-Glycine	Amino acids and derivatives	3	890540	621947	873818	895170	973538	787503	932387	647867	884155	860816	755222	836446	C00037	ko00230,ko00260,ko00310,ko00440,ko00460,ko00470,ko00480,ko00630,ko00730,ko00785,ko00860,ko00970,ko01100,ko01110,ko01200,ko01230,ko01240,ko02010	C00037	-
mws0254	156.077	110.071	155.07	[M+H]+	L-Histidine	Amino acids and derivatives	3	1.74912e+06	1.92324e+06	1.25949e+06	1.35188e+06	1.36909e+06	1.65956e+06	2.85271e+06	2.89943e+06	1.64567e+06	1.50415e+06	1.76739e+06	1.88724e+06	C00135	ko00340,ko00410,ko00470,ko00970,ko01100,ko01110,ko01230,ko02010	C00135	-
mws0193	190.119	84.0823	189.111	[M+H]+	L-Homocitrulline	Amino acids and derivatives	3	166099	80851.1	133514	212795	179012	180054	250344	231198	232794	347951	334142	330396	C02427	-	C02427	-
pme2890	269.062	136.043	268.055	[M+H]+	L-Homocystine	Amino acids and derivatives	3	552233	375553	408241	344152	252767	453933	507373	355749	276938	139036	163996	149069	C01817	ko00270	C01817	-
Lmbp000123	164.074	56.0495	163.067	[M+H]+	L-Homomethionine	Amino acids and derivatives	3	40299.5	78142.4	55716.2	61132.3	63599.5	33031.9	42040.9	38081	42585.6	71238.6	69952.1	91855.4	C17213	ko00966,ko01110,ko01210	C17213	-
mws0671	120.066	74.0601	119.058	[M+H]+	L-Homoserine*	Amino acids and derivatives	3	1.11308e+06	1.35574e+06	1.26346e+06	1.15694e+06	1.15714e+06	1.61648e+06	2.10411e+06	1.94267e+06	1.36001e+06	999429	1.00871e+06	866715	C00263	ko00260,ko00270,ko00300,ko00920,ko01100,ko01110,ko01230	C00263	-
mws0258	132.102	86.0964	131.095	[M+H]+	L-Isoleucine*	Amino acids and derivatives	1	6.41238e+07	7.04288e+07	6.63263e+07	5.36051e+07	5.79836e+07	6.52563e+07	5.66381e+07	6.45222e+07	5.91678e+07	5.9093e+07	6.76461e+07	5.47466e+07	C00407	ko00280,ko00290,ko00460,ko00960,ko00966,ko00970,ko01100,ko01110,ko01210,ko01230,ko02010	C00407	-
MWS00327g	106.05	60.0445	105.043	[M+H]+	L-Isoserine	Amino acids and derivatives	3	928191	773699	861068	719099	945330	1.06798e+06	1.22575e+06	1.04422e+06	711194	675058	709251	515666	-	-	-	-
mws0227	132.1	86.1	131.095	[M+H]+	L-Leucine*	Amino acids and derivatives	1	5.99685e+07	5.9809e+07	5.34523e+07	6.50435e+07	6.80035e+07	6.00832e+07	5.68984e+07	5.40876e+07	6.46494e+07	6.08324e+07	5.80245e+07	5.97804e+07	C00123	ko00280,ko00290,ko00966,ko00970,ko01100,ko01110,ko01210,ko01230,ko02010	C00123	-
pme0026	147.11	84.08	146.106	[M+H]+	L-Lysine	Amino acids and derivatives	3	1.29729e+07	1.45133e+07	9.51187e+06	4.27734e+06	6.27064e+06	7.82135e+06	1.23301e+07	1.24736e+07	7.56994e+06	5.29718e+06	5.49468e+06	3.71173e+06	C00047	ko00300,ko00310,ko00470,ko00780,ko00960,ko00970,ko01100,ko01110,ko01210,ko01230,ko02010	C00047	-
pme1210	150.06	61.01	149.051	[M+H]+	L-Methionine	Amino acids and derivatives	1	1.68083e+06	1.70792e+06	1.13451e+06	1.15051e+06	1.28791e+06	1.52288e+06	2.176e+06	2.00559e+06	1.56231e+06	1.17041e+06	1.42629e+06	899631	C00073	ko00270,ko00470,ko00966,ko00970,ko00999,ko01100,ko01110,ko01210,ko01230,ko01240	C00073	-
pme2617	166.053	102.055	165.046	[M+H]+	L-Methionine Sulfoxide	Amino acids and derivatives	3	1.09865e+06	1.05306e+06	1.03268e+06	1.06473e+06	878191	806267	1.09703e+06	1.09774e+06	902823	1.16939e+06	904996	903090	C02989	ko00270,ko01100	C02989	-
mws1587	132.1	86.1	131.095	[M+H]+	L-Norleucine*	Amino acids and derivatives	1	5.77817e+07	5.80237e+07	4.85166e+07	5.9322e+07	6.59831e+07	5.74278e+07	5.74125e+07	5.97739e+07	6.32971e+07	6.47075e+07	5.61705e+07	5.52022e+07	C01933	-	C01933	-
pme0021	166.09	120.08	165.079	[M+H]+	L-Phenylalanine	Amino acids and derivatives	1	6.32949e+07	7.21363e+07	5.72726e+07	5.7218e+07	5.4401e+07	6.23162e+07	7.48112e+07	6.62104e+07	5.45343e+07	6.53696e+07	7.326e+07	4.23079e+07	C00079	ko00360,ko00400,ko00460,ko00470,ko00940,ko00960,ko00966,ko00970,ko00996,ko00999,ko01100,ko01110,ko01210,ko01230,ko02010	C00079	-
pme0006	116.07	70.07	115.063	[M+H]+	L-Proline	Amino acids and derivatives	1	1.69311e+07	2.11503e+07	1.79666e+07	1.87661e+07	2.26326e+07	1.97405e+07	1.78061e+07	2.13467e+07	1.73809e+07	2.2353e+07	2.18725e+07	1.84119e+07	C00148	ko00330,ko00332,ko00470,ko00970,ko01100,ko01110,ko01230,ko02010	C00148	-
Lmhp001461	229.15	70.07	228.147	[M+H]+	L-Prolyl-L-Leucine	Amino acids and derivatives	1	1.46611e+06	1.53674e+06	929510	899465	1.00922e+06	1.13535e+06	1.02931e+06	1.03788e+06	874308	699158	693231	309944	-	-	-	-
mws1401	175.108	84.0444	174.1	[M+H]+	L-Theanine	Amino acids and derivatives	3	259452	273686	230546	197265	207338	232676	235410	273518	222808	162426	184187	140035	C01047	-	C01047	-
mws0230	120.066	74.0601	119.058	[M+H]+	L-Threonine*	Amino acids and derivatives	3	1.26996e+06	1.65522e+06	1.11165e+06	1.10525e+06	1.36925e+06	1.54121e+06	2.20466e+06	1.93886e+06	1.34481e+06	1.07931e+06	1.19587e+06	805553	C00188	ko00260,ko00261,ko00290,ko00470,ko00860,ko00970,ko01100,ko01110,ko01230,ko02010	C00188	-
mws0282	203.08	116.05	204.09	[M-H]-	L-Tryptophan	Amino acids and derivatives	1	409289	368881	269269	715130	887366	952710	1.18228e+06	1.12135e+06	653834	1.17585e+06	1.06517e+06	722716	C00078	ko00260,ko00380,ko00400,ko00901,ko00966,ko00970,ko00996,ko00999,ko01100,ko01110,ko01210,ko01230,ko01240	C00078	-
MWS1771	196.097	91.0546	195.089	[M+H]+	L-Tyrosine methyl ester	Amino acids and derivatives	3	207931	301233	310045	62530	47650.4	68111.6	112600	147526	90150.7	27169.8	37666.7	30394.2	C03404	-	C03404	-
mws0250	182.08	136.08	181.074	[M+H]+	L-Tyrosine*	Amino acids and derivatives	1	1.02728e+07	1.14047e+07	6.74844e+06	1.56061e+07	1.87959e+07	7.61623e+06	2.74877e+07	2.07978e+07	2.10576e+07	1.54574e+07	1.15584e+07	1.02883e+07	C00082	ko00130,ko00261,ko00350,ko00360,ko00400,ko00460,ko00730,ko00940,ko00950,ko00965,ko00966,ko00970,ko00999,ko01100,ko01110,ko01210,ko01230,ko01240	C00082	-
mws0256	118.09	72.08	117.079	[M+H]+	L-Valine	Amino acids and derivatives	1	3.87951e+07	3.37857e+07	3.04478e+07	2.93799e+07	3.19758e+07	3.63104e+07	4.29899e+07	3.78478e+07	2.63536e+07	2.60668e+07	3.12255e+07	1.28895e+07	C00183	ko00280,ko00290,ko00460,ko00770,ko00966,ko00970,ko01100,ko01110,ko01210,ko01230,ko01240,ko02010	C00183	-
Zmzn000113	146.05	102.06	147.053	[M-H]-	L-threo-3-Methylaspartate	Amino acids and derivatives	1	139666	136226	91155.2	122340	144128	203610	179955	217293	150602	66751.8	49042.2	29398.1	C03618	ko00630,ko00660,ko01100,ko01200	C03618	-
pmb0034	277.103	148.06	276.096	[M+H]+	L-α-Glutamyl-L-Glutamic Acid	Amino acids and derivatives	3	93233.3	158535	137122	152977	209799	130437	187222	163654	199111	18646.7	18646.7	18646.7	C01425	-	C01425	-
Zmdp002216	261.14	86.1	260.137	[M+H]+	L-γ-Glutamyl-L-leucine	Amino acids and derivatives	2	436321	508187	282432	377800	449962	383059	540038	633398	274522	468470	480715	366288	-	-	-	-
MWS201461	288.204	175.119	287.196	[M+H]+	Leu-Arg	Amino acids and derivatives	3	193880	165736	97298.8	96704	125337	108347	181520	194399	112187	169389	158389	108608	-	-	-	-
MWS201437	247.13	86.0968	246.122	[M+H]+	Leu-Asp	Amino acids and derivatives	3	228996	277464	209403	141907	148291	269114	250086	241540	124453	322596	279130	158228	-	-	-	-
Lmhp002031	245.186	86.0954	244.179	[M+H]+	Leu-Leu	Amino acids and derivatives	3	581216	582712	217590	105592	129145	358209	678743	215207	391846	566976	389982	144830	-	-	-	-
mws5035	279.17	120.085	278.163	[M+H]+	Leu-Phe	Amino acids and derivatives	3	239515	331809	171598	141313	155349	167827	498663	322819	193235	275583	188892	134169	-	-	-	-
Lcsp001861	229.15	116.07	228.147	[M+H]+	Leu-Pro	Amino acids and derivatives	1	3.9035e+06	4.44298e+06	2.74305e+06	2.39391e+06	2.14949e+06	2.83912e+06	2.62022e+06	3.1753e+06	1.76981e+06	1.98966e+06	1.88028e+06	1.16447e+06	-	-	-	-
MWS201403	218.15	84.0816	217.143	[M+H]+	Lys-Ala	Amino acids and derivatives	3	367929	369855	207602	211336	296619	252432	436340	400269	292729	423595	436605	397139	-	-	-	-
MWS201411	261.156	84.0814	260.149	[M+H]+	Lys-Asn	Amino acids and derivatives	3	108217	127424	88751.1	100884	79805.2	75718.9	160994	156728	106277	99638.1	88605.5	85720	-	-	-	-
MW0152913	448.22	129.05	447.212	[M+H]+	Lys-Asp-Trp	Amino acids and derivatives	3	1.9911e+06	2.79757e+06	1.09448e+06	727433	1.71411e+06	1.16539e+06	1.15634e+06	2.16606e+06	1.19885e+06	1.79326e+06	3.13355e+06	2.62658e+06	-	-	-	-
MWS201419	204.134	84.0816	203.127	[M+H]+	Lys-Gly	Amino acids and derivatives	3	1.5811e+06	1.34339e+06	1.28e+06	1.63813e+06	1.54113e+06	508424	1.72335e+06	1.55818e+06	1.31841e+06	483273	624961	488920	-	-	-	-
MWS201464	294.182	84.0811	293.174	[M+H]+	Lys-Phe	Amino acids and derivatives	3	565638	469053	395193	406630	366956	435966	245361	233854	233455	1.13524e+06	1.08788e+06	919707	-	-	-	-
MW0153104	441.25	129.05	440.242	[M+H]+	Lys-Phe-Phe	Amino acids and derivatives	3	378058	556863	425356	338705	235935	294715	246549	256641	269338	227158	218123	214079	-	-	-	-
MWS201436	248.16	84.0813	247.153	[M+H]+	Lys-Thr	Amino acids and derivatives	3	290487	188911	181468	202374	234021	233762	210547	228660	188041	191900	246919	241162	-	-	-	-
MWS201471	310.176	84.0811	309.169	[M+H]+	Lys-Tyr	Amino acids and derivatives	3	1.23167e+06	1.56322e+06	1.03565e+06	1.43893e+06	1.54829e+06	1.60465e+06	701715	524801	611626	3.86156e+06	4.52789e+06	2.93788e+06	-	-	-	-
MW0153484	350.14	201.95	349.131	[M+H]+	Met-Ala-Glu	Amino acids and derivatives	3	38767.8	53518.6	34819.6	48003.4	76239.6	103463	125225	73488	110045	51049.7	45742.5	75680.5	-	-	-	-
MW0153776	287.12	186.07	286.11	[M+H]+	Met-His	Amino acids and derivatives	3	1.01586e+06	601014	1.18979e+06	855767	1.44227e+06	2.69023e+06	1.15583e+06	2.35097e+06	1.37477e+06	4.08114e+06	2.00007e+06	1.4744e+06	-	-	-	-
MW0153629	426.16	390.14	425.162	[M+H]+	Met-Phe-Glu	Amino acids and derivatives	3	88466.7	88466.7	88466.7	88466.7	88466.7	88466.7	88466.7	88466.7	88466.7	2.53721e+06	2.64456e+06	1.93006e+06	-	-	-	-
MW0153652	348.16	151.08	347.151	[M+H]+	Met-Pro-Thr	Amino acids and derivatives	3	3.68828e+06	5.09967e+06	3.0966e+06	2.77376e+06	1.73678e+06	2.81433e+06	4.25043e+06	4.56965e+06	6.36117e+06	2.86735e+06	2.29291e+06	2.50892e+06	-	-	-	-
MWS201430	251.107	104.053	250.099	[M+H]+	Met-Thr	Amino acids and derivatives	3	14916.5	12953.1	4577.86	6852.6	9211.05	20542.7	32009.3	27426.9	10570.4	16517.8	7618.15	7553.06	-	-	-	-
MW0153708	476.18	164.07	475.178	[M+H]+	Met-Tyr-Tyr	Amino acids and derivatives	3	270786	324544	305964	44697	49308.5	49190.3	43888.5	36792.9	43344.8	7358.57	7358.57	7358.57	-	-	-	-
MWSmce585	104.07	59.01	103.063	[M+H]+	Methyl 3-aminopropanoate	Amino acids and derivatives	3	5.14024e+06	4.72817e+06	4.17763e+06	4.89431e+06	5.54768e+06	4.94412e+06	4.57055e+06	5.14185e+06	4.16021e+06	4.67412e+06	5.90399e+06	4.15365e+06	-	-	-	-
MWS04412	175.12	70.07	174.137	[M+H]+	N(6),N(6)-Dimethyl-L-lysine	Amino acids and derivatives	3	7.77136e+06	7.69279e+06	5.46133e+06	6.31786e+06	6.83466e+06	6.97854e+06	1.17984e+07	1.04961e+07	7.4243e+06	6.76302e+06	5.85965e+06	6.02362e+06	-	-	-	-
MWS5164	203.15	70.0653	202.143	[M+H]+	N,N'-Dimethylarginine;SDMA*	Amino acids and derivatives	3	284812	288312	257980	213191	205631	249957	310176	316444	246597	215246	250869	157840	-	-	-	-
pme3033	104.071	58.0651	103.063	[M+H]+	N,N-Dimethylglycine	Amino acids and derivatives	3	3.82326e+06	4.22039e+06	3.49695e+06	3.59484e+06	3.65126e+06	3.85317e+06	4.01876e+06	3.82277e+06	3.72495e+06	3.96865e+06	3.71212e+06	3.66818e+06	C01026	ko00260,ko01100	C01026	-
Wayn000369	250.09	88.04	251.101	[M-H]-	N-(1-Deoxy-1-fructosyl)Alanine	Amino acids and derivatives	1	419549	530564	381460	471991	453871	441226	116564	128064	139603	1.18643e+06	1.07667e+06	1.5447e+06	-	-	-	-
Wayn000341	293.097	131.046	294.107	[M-H]-	N-(1-Deoxy-1-fructosyl)Asparagine	Amino acids and derivatives	3	240015	234794	177477	74450	85949.5	81895.8	33955	54616.2	30362.6	474754	402143	426674	-	-	-	-
Wayn000815	308.1	146.04	309.105	[M-H]-	N-(1-Deoxy-1-fructosyl)Glutamic acid	Amino acids and derivatives	1	868601	1.04327e+06	362555	764844	593489	929918	152429	292156	232349	2.38054e+06	2.49109e+06	2.37591e+06	-	-	-	-
Wayn001257	292.14	130.09	293.147	[M-H]-	N-(1-Deoxy-1-fructosyl)Leucine	Amino acids and derivatives	1	1.69071e+07	1.99635e+07	1.00234e+07	9.9245e+06	9.49376e+06	1.26126e+07	4.12391e+06	2.78637e+06	2.28334e+06	2.67776e+07	2.57345e+07	2.23565e+07	-	-	-	-
Wayn002083	326.12	164.07	327.131	[M-H]-	N-(1-Deoxy-1-fructosyl)Phenylalanine	Amino acids and derivatives	1	1.12802e+07	1.12975e+07	5.92066e+06	5.90623e+06	5.94716e+06	8.11355e+06	3.15371e+06	2.94227e+06	2.21315e+06	2.33344e+07	2.16867e+07	1.52509e+07	-	-	-	-
Wayn000421	276.107	114.056	277.116	[M-H]-	N-(1-Deoxy-1-fructosyl)Proline	Amino acids and derivatives	3	40358.6	23552.9	15766	17587	11153.2	20978.3	2230.63	2230.63	2230.63	89635.9	81507.7	115441	-	-	-	-
Wayn002636	365.13	203.08	366.142	[M-H]-	N-(1-Deoxy-1-fructosyl)Tryptophan	Amino acids and derivatives	1	409270	416182	283987	533969	563757	573443	273710	269166	239906	3.89507e+06	2.81958e+06	2.8367e+06	-	-	-	-
Wayp001104	344.13	182.08	343.126	[M+H]+	N-(1-Deoxy-1-fructosyl)Tyrosine	Amino acids and derivatives	2	2.44886e+06	2.09838e+06	870558	1.34533e+06	681060	1.44597e+06	330937	651987	757465	4.32308e+06	5.00809e+06	3.17944e+06	-	-	-	-
Wayp001024	280.14	216.12	279.132	[M+H]+	N-(1-Deoxy-1-fructosyl)Valine	Amino acids and derivatives	1	1.06487e+07	1.19575e+07	5.92312e+06	6.62641e+06	8.37078e+06	5.61869e+06	3.1018e+06	1.92552e+06	4.09541e+06	1.84332e+07	2.50607e+07	1.84692e+07	-	-	-	-
ZbWp000360	266.12	116.07	265.116	[M+H]+	N-(1-deoxy-1-xylosyl)valine	Amino acids and derivatives	1	6.18763e+06	5.98952e+06	5.30907e+06	6.69296e+06	5.49227e+06	8.48266e+06	2.20619e+06	1.95407e+06	2.13673e+06	5.11979e+06	5.48587e+06	4.50353e+06	-	-	-	-
Zbqn000955	294.082	132.03	295.09	[M-H]-	N-Acetoxy-glucosyl-alanine	Amino acids and derivatives	3	1.05003e+06	914498	755135	712420	806678	835849	236479	326119	269492	1.26016e+06	1.41113e+06	1.48948e+06	-	-	-	-
MWS4471	173.057	58.0297	174.064	[M-H]-	N-Acetyl-L-Asparagine	Amino acids and derivatives	3	40248.5	59896.1	32420.7	63713.3	35519.6	69100.8	32627.7	20460.7	22035.3	33012.1	22061	43732.9	-	-	-	-
pme0137	187.072	125.072	188.08	[M-H]-	N-Acetyl-L-Glutamine	Amino acids and derivatives	3	156814	135569	129516	163559	191439	133441	129535	109328	134816	234824	237129	246313	-	-	-	-
MWSslk140	192.069	56.0494	191.062	[M+H]+	N-Acetyl-L-Methionine	Amino acids and derivatives	3	98657.7	102447	57333.4	65321.1	57158.7	68291.2	115022	115352	61670.6	128419	108937	84627.6	C02712	-	C02712	-
pme0075	188.056	128.035	189.064	[M-H]-	N-Acetyl-L-glutamic acid	Amino acids and derivatives	3	4648.86	4648.86	4648.86	34083.9	38143.2	41356	74230.8	47730.9	46254.1	61863.7	61070.4	40232.8	C00624	ko00220,ko00470,ko01100,ko01110,ko01210,ko01230	C00624	-
pme0253	174.113	86.0964	173.105	[M+H]+	N-Acetyl-L-leucine	Amino acids and derivatives	3	250057	338208	251871	221707	183180	210573	579305	718492	466755	1.78737e+06	2.15596e+06	939272	C02710	-	C02710	-
Zmgn002106	206.08	58.03	207.089	[M-H]-	N-Acetyl-L-phenylalanine	Amino acids and derivatives	1	110541	119558	53677.6	139630	105721	115197	119833	94240.5	95416.3	91916.1	38406	73086.5	C03519	ko00360,ko01100	C03519	-
mws0520	224.092	136.076	223.084	[M+H]+	N-Acetyl-L-tyrosine	Amino acids and derivatives	3	24602.5	22392.5	50796.3	4304.72	4304.72	4304.72	33408.8	44774.3	21523.6	75342.7	96020.3	58824.5	-	-	-	-
ZbWn002006	158.082	116.078	159.089	[M-H]-	N-Acetyl-L-valine	Amino acids and derivatives	3	6351.58	10565.9	9747.52	1270.32	1270.32	15959.3	27793.9	29964.7	25772	83977.2	78496.8	38683.9	-	-	-	-
MWSslk042	126.054	80.0125	125.048	[M+H]+	N-Ethylmaleimide (NEM)	Amino acids and derivatives	3	496979	504625	326404	489648	373543	527723	124367	94344.2	140531	416596	393022	478588	C02441	-	C02441	-
ZbWp003008	194.12	120.08	193.11	[M+H]+	N-Ethylphenylalanine	Amino acids and derivatives	3	135720	115749	107997	128624	125535	108017	26793	11479.1	37390.7	79498.1	62890.5	73235.8	-	-	-	-
Wcdn000881	290.09	128.04	291.095	[M-H]-	N-Fructosyl Pyroglutamate	Amino acids and derivatives	1	1.3133e+06	1.36997e+06	1.16744e+06	704379	909767	918372	326018	265675	173201	3.13656e+06	2.49112e+06	3.87181e+06	-	-	-	-
mws0736	189.123	86.0964	188.116	[M+H]+	N-Glycyl-L-leucine	Amino acids and derivatives	3	580470	662558	361840	220813	318648	269890	477456	499661	348814	366050	484318	202656	C02155	-	C02155	-
Zmjp000182	189.134	70.0652	188.127	[M+H]+	N-Monomethyl-L-arginine*	Amino acids and derivatives	3	167091	100304	89757.9	146318	136102	119869	181324	207585	160417	162669	158298	110130	C03884	-	C03884	-
mws0712	130.051	86.0595	131.058	[M-H]-	N-Propionylglycine	Amino acids and derivatives	3	43520.9	50553.5	41667.4	74704.5	62995.4	70253	54860.5	51324.2	48673.2	8333.48	8333.48	8333.48	-	-	-	-
Zbqn000412	160.061	88.04	161.069	[M-H]-	N-alanicacidalkyl-alanine	Amino acids and derivatives	3	62603.6	67437.9	43220	58584.7	59982.7	68204.8	31740.2	32021.7	27566.3	124300	105875	195683	-	-	-	-
Zmyn000155	173.105	131.083	174.1	[M-H]-	N-α-Acetyl-L-ornithine	Amino acids and derivatives	3	30870.9	26463.8	34061	48871.9	25435.9	48636.8	47928.1	51659.8	48870.1	44043.9	32581.9	37129.3	C00437	ko00220,ko01100,ko01110,ko01210,ko01230	C00437	-
MWS20987	174.124	70.0655	173.116	[M+H]+	N5-(1-Iminoethyl)-L-ornithine	Amino acids and derivatives	3	444885	254012	180258	283887	315715	315766	317785	279261	207324	688752	679818	527590	-	-	-	-
pme0122	189.123	126.091	188.116	[M+H]+	N6-Acetyl-L-lysine	Amino acids and derivatives	3	610831	591692	456346	672877	617949	817828	1.29098e+06	1.21394e+06	871229	1.03891e+06	633019	579124	C02727	ko00310,ko01100	C02727	-
NK10251888	203.15	70.0653	202.143	[M+H]+	NG,NG-Dimethyl-L-arginine*	Amino acids and derivatives	3	278508	282046	244810	191570	187822	200643	300469	279114	217965	206632	244978	136530	C03626	-	C03626	-
MWS201054	162.076	56.0503	161.069	[M+H]+	O-Acetyl-L-homoserine	Amino acids and derivatives	3	534256	531393	351454	553570	624533	549289	536755	570290	666695	224266	301268	333008	-	-	-	-
mws1050	148.06	88.04	147.053	[M+H]+	O-Acetylserine	Amino acids and derivatives	2	602083	483189	504783	934443	1.00565e+06	967346	789519	678318	742909	771093	764012	580989	C00979	ko00270,ko00908,ko00920,ko01100,ko01110,ko01200,ko01230,ko04122	C00979	-
mws3133	174.08	86.06	173.069	[M+H]+	Oxaceprol	Amino acids and derivatives	3	336977	285767	364930	484726	471720	354752	412509	398295	494763	449287	537390	530931	-	-	-	-
MW0155135	368.15	350.15	367.138	[M+H]+	Phe-Asp-Ser	Amino acids and derivatives	3	484724	756417	354770	466836	573708	350662	92518	80944.1	108717	3.46822e+06	2.15419e+06	7.99652e+06	-	-	-	-
MW0155151	432.16	164.07	431.151	[M+H]+	Phe-Cys-Tyr	Amino acids and derivatives	3	435112	396131	289400	119989	125399	71294.4	102656	99080.2	81111.6	14258.9	14258.9	14258.9	-	-	-	-
MWS201439	303.146	156.077	302.138	[M+H]+	Phe-His	Amino acids and derivatives	3	26871.1	22091.1	41806.6	4354.08	4354.08	4354.08	36249.6	24904.3	26407.9	46765.2	43729.3	21770.4	-	-	-	-
MWS201458	279.171	120.087	278.163	[M+H]+	Phe-Ile	Amino acids and derivatives	3	88499.1	143014	93391.8	63513.3	67241.7	87320.6	130743	154805	56242.2	238868	144373	92900.6	-	-	-	-
MWS201478	253.118	120.086	252.111	[M+H]+	Phe-Ser	Amino acids and derivatives	3	108206	100395	66306.5	39600	43752.8	39237.1	117673	101675	60853.8	91102.8	95784.6	56416	-	-	-	-
MWS201442	267.135	120.081	266.127	[M+H]+	Phe-Thr	Amino acids and derivatives	3	101486	103622	52792.3	35686.5	36033.6	40568.6	116802	140497	80697.3	144733	133223	64603.7	-	-	-	-
MW0155776	387.2	207.14	386.191	[M+H]+	Pro-Arg-Asp	Amino acids and derivatives	3	1.29014e+06	1.86568e+06	1.27614e+06	2.81593e+06	1.17816e+06	1.76844e+06	1.43417e+06	1.40372e+06	1.51273e+06	2.18741e+06	1.62922e+06	873819	-	-	-	-
MW0155785	373.22	135.12	372.212	[M+H]+	Pro-Arg-Thr	Amino acids and derivatives	3	1.63659e+06	1.94162e+06	971230	574415	580888	560094	214244	228153	115574	401190	431316	325658	-	-	-	-
MWS201414	230.115	70.0659	229.106	[M+H]+	Pro-Asn	Amino acids and derivatives	3	450314	378560	285842	475096	587701	539089	723221	559728	595062	576885	517996	614308	-	-	-	-
MWS201415	231.098	70.0659	230.09	[M+H]+	Pro-Asp	Amino acids and derivatives	3	284785	239056	207406	321286	285118	363561	468815	465436	345420	266203	269319	243635	-	-	-	-
MW0156039	442.19	244.12	441.19	[M+H]+	Pro-Tyr-Tyr	Amino acids and derivatives	3	1.62887e+06	1.6735e+06	1.57776e+06	1.44044e+06	1.7938e+06	1.46175e+06	479382	335691	307711	513540	436686	387695	-	-	-	-
mws4516	130.05	84.05	129.043	[M+H]+	Pyroglutamic acid	Amino acids and derivatives	2	2.69168e+06	2.35681e+06	2.25991e+06	3.12232e+06	2.72224e+06	2.14557e+06	3.10507e+06	2.39012e+06	3.01441e+06	2.26994e+06	3.06127e+06	2.5643e+06	-	-	-	-
mws0582	322.107	130.05	321.099	[M+H]+	S-(Methyl)glutathione	Amino acids and derivatives	3	35084.1	83036	63304.1	47345.6	58657	79164.9	51436.9	62693.2	46635	67985.3	75092.6	71180.7	C11347	-	C11347	-
Zmdp000972	136.04	91.05	135.035	[M+H]+	S-Methyl-L-cysteine	Amino acids and derivatives	3	949784	1.16573e+06	593873	469622	738432	741050	669859	790525	666462	582495	991661	456556	C22040	ko02010	C22040	-
MWS20966	206.096	116.071	205.089	[M+H]+	S-methyl-L-thiocitrulline	Amino acids and derivatives	3	130221	146440	97107.5	128435	140204	151030	150727	124284	181963	176180	170036	169441	-	-	-	-
Lcsp001896	310.14	166.09	309.132	[M+H]+	Ser-Gly-Phe	Amino acids and derivatives	3	456256	534175	199669	169948	238415	285416	94705.8	79608	61904.6	681512	755573	425652	-	-	-	-
MWS201443	234.145	84.0812	233.138	[M+H]+	Ser-Lys	Amino acids and derivatives	3	168550	208061	144875	189295	197916	167296	184099	131462	144995	341726	281516	233018	-	-	-	-
MWS201381	292.13	188.071	291.122	[M+H]+	Ser-Trp	Amino acids and derivatives	3	84762.5	82559.5	86721.5	50717.6	50023.7	68485.4	78680	112460	47246	97283.6	108512	72936.4	-	-	-	-
MWS201477	221.113	74.0618	220.106	[M+H]+	Thr-Thr	Amino acids and derivatives	3	37112.2	29661.5	21657.8	20535	23896.8	33469.1	49151.9	43686.7	29663.8	28133.1	25860.9	24646.8	-	-	-	-
MW0157847	430.19	145.05	429.19	[M+H]+	Thr-Tyr-Phe	Amino acids and derivatives	3	170747	171845	145831	256685	308994	241372	475351	327818	381736	817242	727198	701249	-	-	-	-
mws0216	132.07	86.06	131.058	[M+H]+	Trans-4-Hydroxy-L-proline*	Amino acids and derivatives	3	18519005	1.67537e+07	1.15139e+07	1.6379e+07	1.3037e+07	1.78243e+07	1.98448e+07	2.15931e+07	1.09292e+07	1.46773e+07	1.36838e+07	9.22197e+06	C01157	ko00330,ko00470,ko01100,ko02010	C01157	-
Zmzp000145	189.16	84.0803	188.153	[M+H]+	Trimethyllysine	Amino acids and derivatives	3	1.03869e+06	1.17148e+06	683286	1.12653e+06	1.21644e+06	1.44997e+06	1.83803e+06	1.55636e+06	1.53638e+06	888835	1.60019e+06	931632	C03793	ko00310,ko01100	C03793	-
MW0158138	434.2	133.05	433.196	[M+H]+	Trp-Gln-Thr	Amino acids and derivatives	3	8.29705e+06	1.03762e+07	8.37866e+06	5.23593e+06	7.67249e+06	6.14656e+06	5.73008e+06	6.01297e+06	6.38341e+06	4.65776e+06	7.11158e+06	6.15123e+06	-	-	-	-
MW0158140	449.16	317.08	448.159	[M+H]+	Trp-Glu-Asp	Amino acids and derivatives	3	768024	544359	720768	642713	846271	801032	1.10508e+06	955994	737107	1.37181e+06	1.22031e+06	1.0531e+06	-	-	-	-
MW0158143	463.18	317.09	462.175	[M+H]+	Trp-Glu-Glu	Amino acids and derivatives	3	117654	105819	62947.1	61362.3	171256	106224	81157.4	75217.1	51476.5	63352.5	66358.9	45530.4	-	-	-	-
MWS201480	253.119	136.077	252.111	[M+H]+	Tyr-Ala	Amino acids and derivatives	3	149274	182069	144144	147593	82215	118334	139428	173656	155965	89877.3	76228.2	78639.9	-	-	-	-
MW0158370	453.21	407.33	452.202	[M+H]+	Tyr-Arg-Asp	Amino acids and derivatives	3	4.30008e+07	6.7846e+07	6.75103e+07	4.01079e+07	4.10706e+07	3.03681e+07	2.89203e+07	1.53119e+07	3.47108e+07	3.18807e+06	6.55395e+06	9.00366e+06	-	-	-	-
MW0158432	413.14	162.04	412.142	[M+H]+	Tyr-Gln-Cys	Amino acids and derivatives	3	223154	243766	135380	246829	342260	295107	205191	286295	193041	489402	305516	255469	-	-	-	-
MWS201479	239.103	136.076	238.095	[M+H]+	Tyr-Gly*	Amino acids and derivatives	3	72439.5	85618.3	40229.1	34706.7	34532.9	58091.4	63780	77209.9	42812.6	64396.9	106343	64132.3	-	-	-	-
MW0158559	499.2	163.04	498.194	[M+H]+	Tyr-Met-Trp	Amino acids and derivatives	3	7.29367e+07	7.44824e+07	1.04479e+08	4.02578e+07	3.6634e+07	4.10599e+07	2.49776e+07	2.48197e+07	1.52026e+07	5.82812e+06	4.06825e+06	4.87245e+06	-	-	-	-
MW0158595	442.19	244.12	441.19	[M+H]+	Tyr-Pro-Tyr	Amino acids and derivatives	3	756258	695085	506922	534427	540381	254667	99943.5	89673.4	153087	180611	165911	136491	-	-	-	-
MW0110229	506.19	443.19	507.201	[M-H]-	Tyr-Tyr-Tyr	Amino acids and derivatives	3	3146.86	3146.86	3146.86	82252.5	83708.6	72800.1	73419.1	102904	124815	465110	353219	432140	-	-	-	-
MW0110338	377.19	341.17	376.189	[M+H]+	Val-Cys-Arg	Amino acids and derivatives	3	2.29911e+06	2.41267e+06	1.21665e+06	1.08909e+06	1.1517e+06	1.21355e+06	579349	526658	175529	2.45607e+06	2.29953e+06	1.27416e+06	-	-	-	-
Lcsp001751	346.2	185.16	345.19	[M+H]+	Val-Ile-Asp	Amino acids and derivatives	2	144018	109708	71401.4	84967.4	99363.2	110493	118028	67502.1	104590	13500.4	13500.4	13500.4	-	-	-	-
Lmhp001670	231.17	72.0808	230.163	[M+H]+	Val-Leu	Amino acids and derivatives	3	599685	829417	359720	243449	299463	312646	687840	784546	298294	506715	460902	205777	-	-	-	-
Lmhp002001	265.155	72.0813	264.147	[M+H]+	Val-Phe	Amino acids and derivatives	3	183661	186340	141584	134952	102438	163689	146064	280782	108419	219169	249677	96878.3	-	-	-	-
MWS201400	304.166	188.071	303.158	[M+H]+	Val-Trp	Amino acids and derivatives	3	71433	95554.1	64868	31107.3	31650	41175.8	78971.8	62202.3	50747.3	83172.6	84063.7	38836.9	-	-	-	-
Zazp002547	205.1	146.06	204.09	[M+H]+	cyclo-(Gly-Phe)	Amino acids and derivatives	1	1.62608e+07	1.69255e+07	1.09454e+07	1.06936e+07	8.96616e+06	1.17451e+07	1.55607e+07	1.1597e+07	9.18614e+06	1.36042e+07	1.63691e+07	8.17971e+06	-	-	-	-
Zbqn001255	130.09	88.04	131.095	[M-H]-	propyl-L-alanine	Amino acids and derivatives	2	25146.9	32470.1	21567.8	25267.4	39922.9	32076.9	30808	43627.4	20080	55484.5	51423.5	31345.2	-	-	-	-
MWS0502	90.055	61.0281	89.0477	[M+H]+	β-Alanine	Amino acids and derivatives	3	61823.7	68363.4	64090.1	47524.2	71332.5	78550.3	59318.4	52620.3	50375.4	87700.5	76050	85153.4	C00099	ko00240,ko00410,ko00640,ko00770,ko01100,ko01110,ko01240	C00099	-
pme2566	217.083	199.072	218.09	[M-H]-	γ-Glu-Ala	Amino acids and derivatives	3	3247.05	3247.05	3247.05	3247.05	3247.05	3247.05	3247.05	3247.05	3247.05	26327.2	29978.4	26497.1	-	-	-	-
Wccp002543	295.13	120.08	294.122	[M+H]+	γ-Glutamylphenylalanine	Amino acids and derivatives	2	136516	154300	96562.3	104640	76202.8	60460.9	192015	133016	93554.1	68617.4	82633.3	60993.7	-	-	-	-
Lmnn002886	477.14	179.03	478.147	[M-H]-	1'-O-(3,4-Dihydroxyphenethyl)-O-caffeoyl-glucoside	Phenolic acids	1	3.74782e+06	4.80708e+06	3.73985e+06	1.68016e+06	1.72979e+06	1.70019e+06	1.41636e+06	1.13331e+06	1.12753e+06	212267	207911	692797	-	-	-	-
MWSmce346	517.13	163.04	516.127	[M+H]+	1,3-O-Dicaffeoylquinic Acid (Cynarin)	Phenolic acids	1	7.1773e+07	8.66787e+07	9.34468e+07	3.86163e+07	2.94825e+07	2.45248e+07	2.77637e+07	2.06887e+07	1.95115e+07	6.83069e+06	5.09541e+06	5.8283e+06	C10445	-	C10445	-
Zbjn003356	677.17	353.09	678.18	[M-H]-	1,3-O-di-Caffeoyl-4-O-glucoside Quinic Acid	Phenolic acids	3	483222	355168	245919	385234	426149	287246	162332	271832	178662	169407	134760	91125.1	-	-	-	-
Zbjn003605	677.17	515.14	678.18	[M-H]-	1,4-O-di-Caffeoyl-3-O-glucoside Quinic Acid*	Phenolic acids	1	1.04313e+06	967405	558742	445738	391595	340939	760384	728447	197355	8469.76	8469.76	42348.8	-	-	-	-
Waxn004217	677.18	515.14	678.18	[M-H]-	1,5-O-dicaffeoyl-3-O-glucoside-quinic acid*	Phenolic acids	1	2.86663e+06	2.98928e+06	1.02286e+06	562691	653795	681302	338153	367137	469170	67457.1	58186.6	51555.1	-	-	-	-
Lmsn004322	503.12	179.03	504.127	[M-H]-	1,6-Di-O-caffeoyl-β-D-glucose*	Phenolic acids	1	83557.4	58996.1	59353.6	42992	65620.5	38571.6	64289.6	47322.2	76896.5	37620.9	24647.5	36600.7	-	-	-	-
Zbfn002690	299.08	93.03	300.084	[M-H]-	1-(4-Hydroxybenzoyl)Glucose; 25545-07-7	Phenolic acids	3	638973	634165	466939	534025	375184	553739	231515	327052	266153	318886	260439	236938	-	-	-	-
mws0748	353.09	191.06	354.095	[M-H]-	1-Caffeoylquinic acid	Phenolic acids	1	1.71518e+08	1.76899e+08	1.59565e+08	4.19212e+07	4.50403e+07	3.87672e+07	3.03125e+07	2.95756e+07	2.3069e+07	6.0437e+06	6.50065e+06	62978	-	-	-	-
Zbjn003801	691.18	353.09	692.195	[M-H]-	1-O-(6'-O-feruloyl)glucoside-3-O-Caffeoyl Quinic Acid	Phenolic acids	3	3.42541e+06	3.1387e+06	2.12342e+06	3.5679e+06	2.80484e+06	2.9045e+06	2.10518e+06	2.59854e+06	2.81215e+06	163425	108807	133998	-	-	-	-
Lmsn002548	341.09	161.02	342.095	[M-H]-	1-O-Caffeoyl-β-D-glucose	Phenolic acids	1	1.68091e+06	1.78807e+06	1.38703e+06	265225	352971	244917	440735	375776	295014	162074	174709	172149	C10433	-	C10433	-
pmb3062	385.11	151.1	386.121	[M-H]-	1-O-Eudesmoylquinic acid	Phenolic acids	1	76096	86286.6	78942.3	108683	124011	97658.1	99088.8	69556.9	60396.5	103715	77540.5	66433.3	-	-	-	-
Cmbn007148	429.12	429.121	430.126	[M-H]-	1-O-Feruloyl-3-O-caffeoylglycerol	Phenolic acids	3	279476	284727	138703	81817.6	66571.3	74961.6	37385.4	65546.6	36058.3	7211.67	7211.67	7211.67	-	-	-	-
Zmhn002422	355.103	193.052	356.111	[M-H]-	1-O-Feruloyl-β-D-glucose	Phenolic acids	3	6.93229e+06	6.95991e+06	5.25883e+06	2.48639e+06	1.89557e+06	1.88409e+06	1.16267e+06	1.37805e+06	1.10601e+06	547736	483962	498494	C17759	-	C17759	-
pma3724	369.118	177.055	368.111	[M+H]+	1-O-Feruloylquinic acid	Phenolic acids	3	2.25409e+07	1.95904e+07	2.25104e+07	1.42361e+07	1.01844e+07	1.13483e+07	7.33593e+06	1.16242e+07	5.74722e+06	3.10275e+06	1.7201e+06	2.37327e+06	-	-	-	-
Zmhn001926	299.077	137.025	300.084	[M-H]-	1-O-Salicyloyl-β-D-glucose*	Phenolic acids	2	5.43835e+06	5.16536e+06	4.19527e+06	3.80476e+06	5.26209e+06	6.33967e+06	3.48837e+06	2.12387e+06	3.52498e+06	3.24483e+06	2.77404e+06	2.90214e+06	-	-	-	-
HJN003	385.11	223.06	386.121	[M-H]-	1-O-Sinapoyl-β-D-glucose	Phenolic acids	2	301807	262137	181514	120688	174654	249282	118729	99932.6	69261.2	123677	141508	52706.6	C01175	ko00940,ko01110	C01175	-
Lmtn002565	329.11	167.03	330.095	[M-H]-	1-O-Vanilloyl-D-Glucose	Phenolic acids	2	147567	217069	164383	203366	267972	264436	219174	192858	107373	67787.6	83669.5	45785.1	C20470	-	C20470	-
Lmsn003111	325.093	145.03	326.1	[M-H]-	1-O-p-Coumaroyl-β-D-glucose	Phenolic acids	3	179605	199338	84024.6	62515.9	60570	55814.8	75107.8	60896.1	55824	41991.7	28782.9	34733.5	C16827	-	C16827	-
pmb3068	337.09	163.04	338.1	[M-H]-	1-O-p-Coumaroylquinic acid*	Phenolic acids	1	5.85702e+06	5.11289e+06	4.52851e+06	9.0843e+06	1.00461e+07	7.35171e+06	8.616e+06	1.28168e+07	1.47595e+07	1.86078e+06	1.22583e+06	1.55667e+06	-	-	-	-
Sacn002893	403.12	223.06	404.132	[M-H]-	10-acetylmonomelittoside	Phenolic acids	1	314223	321150	231054	369769	371052	341357	251914	240021	206244	255126	238215	217882	-	-	-	-
MWSmce490	167.037	123.045	168.042	[M-H]-	2',4',6'-Trihydroxyacetophenone	Phenolic acids	3	37441.1	61610.3	38968.4	32221.6	42672	49204.3	27730.7	36679.3	22368.1	21776.2	4355.25	4355.25	C21895	-	C21895	-
Lafp002342	243.09	140.05	242.078	[M+H]+	2,3-Dihydroxy-1-(4-hydroxy-3,5-dimethoxyphenyl)propan-1-one	Phenolic acids	2	108263	149209	107863	103558	98007.5	66887	13377.4	13377.4	13377.4	90383.6	131124	85736.6	-	-	-	-
mws0639	153.019	109.029	154.027	[M-H]-	2,3-Dihydroxybenzoic Acid*	Phenolic acids	3	420128	356699	305849	1.51865e+06	1.99686e+06	1.48607e+06	787568	770187	855393	3.23357e+06	3.56977e+06	2.79779e+06	C00196	ko01110	C00196	-
Lmbn013410	205.16	189.127	206.167	[M-H]-	2,4-Di-Tert-Butylphenol*	Phenolic acids	1	21033.7	28226.4	21500.9	20129	17307.4	17627.2	15971	16166.1	14069.6	14762.4	16679.8	16636.3	-	-	-	-
Wcdn001824	315.07	153.02	316.079	[M-H]-	2,5-Dihydroxybenzoic acid-5-O-glucoside	Phenolic acids	1	978225	966310	878014	920467	926501	1.22738e+06	669517	773404	606612	925224	924848	967011	-	-	-	-
Lmln010063	205.16	189.13	206.167	[M-H]-	2,6-Di-tert-butylphenol*	Phenolic acids	1	21087.8	24208.3	20039.9	19040.3	19289.7	14698.1	19526.6	13763.9	13338.1	17258.1	15958.2	16535.8	-	-	-	-
Jmwn002117	331.1	153.02	332.111	[M-H]-	2-(3,4-dihydroxyphenyl)ethanediol 1-O-β-D-glucopyranoside*	Phenolic acids	1	58701.6	61314.9	68967.4	23484.2	16026.4	29876.8	32099.5	32421.1	21960.3	23178.2	19318.1	12754.1	-	-	-	-
Jmwn002057	477.16	315.11	478.169	[M-H]-	2-(3-β-D-glucopyranosyloxy-4-hydroxyphenyl)ethanol-1-O-β-D-glucopyranoside	Phenolic acids	1	2.33165e+06	1.91776e+06	1.83878e+06	1.84861e+06	1.94722e+06	1.38993e+06	1.0572e+06	862894	1.09267e+06	916773	890243	915191	-	-	-	-
pme3083	164.035	120.045	165.043	[M-H]-	2-(Formylamino)benzoic acid	Phenolic acids	3	240545	226847	341577	168659	167840	211368	238166	192754	284304	65713.1	44837.6	42974.9	C05653	ko00380,ko01100	C05653	-
Lmtn003441	311.114	149.061	312.121	[M-H]-	2-Acetyl-3-hydroxyphenyl-1-O-glucoside	Phenolic acids	3	53966.3	38512.8	41871.7	52259.3	52517.7	56602	32215.5	33963.8	40052.6	26997.6	29132.3	31051.8	-	-	-	-
Lmrn001951	181.05	135.04	182.058	[M-H]-	2-Hydroxy-3-(4-Hydroxyphenyl)Propanoic Acid*	Phenolic acids	1	94663.9	158858	84603.8	134962	153212	183186	178783	154246	96613.2	223759	201565	154967	-	-	-	-
Lmrn003000	165.06	103.06	166.063	[M-H]-	2-Hydroxy-3-phenylpropanoic acid	Phenolic acids	2	148104	95579.4	66620	158932	184585	203655	333196	221434	105226	303844	264643	219526	C05607	ko00360,ko00960,ko01100,ko01110	C05607	-
Lmmn001643	163.04	119.046	164.047	[M-H]-	2-Hydroxycinnamic acid*	Phenolic acids	3	1.42133e+06	1.98662e+06	2.17336e+06	950568	854491	905668	1.47264e+06	1.5934e+06	2.4314e+06	295663	241638	271020	C01772	ko00360,ko00999,ko01100,ko01110	C01772	-
Zbfn003867	491.12	161.02	492.127	[M-H]-	2-O-(3,4-dihydroxyphenylacetyl)-6-O-caffeoylglucoside	Phenolic acids	1	255979	220536	106464	181482	202455	103369	104710	130303	64053.3	12810.7	12810.7	12810.7	-	-	-	-
Zbfn004301	475.12	161.02	476.132	[M-H]-	2-O-(4-carboxylic acid phenethyl)-6-O-caffeoyl glucoside	Phenolic acids	3	2.88236e+06	3.37399e+06	3.72342e+06	1.9473e+06	1.85721e+06	1.81101e+06	1.92596e+06	1.94097e+06	2.13342e+06	425612	327682	986244	-	-	-	-
Zbfn003573	493.11	323.08	494.106	[M-H]-	2-O-galloyl-6-O-caffeoylglucoside	Phenolic acids	3	575682	457021	199461	304161	347271	402869	261512	365838	267124	40444.1	35952.6	28096.5	-	-	-	-
Labn004625	415.16	89.02	416.168	[M-H]-	2-Phenylethyl beta-primeveroside	Phenolic acids	1	1.78662e+06	2.04626e+06	1.90916e+06	1.23433e+06	1.52721e+06	1.30085e+06	1.07601e+06	1.00413e+06	1.02314e+06	1.37772e+06	1.47995e+06	1.29485e+06	-	-	-	-
Lakn003294	343.1	181.05	344.111	[M-H]-	2-β-D-Glucopyranosyloxy-5-hydroxyphenylacetic acidmethylester*	Phenolic acids	1	335280	337953	304630	599465	587069	488026	388052	359375	314093	512114	484147	418099	-	-	-	-
Wabn003563	385.11	179.07	386.121	[M-H]-	3'-O-Beta-D-Glucopyranosyl plumbagic acid	Phenolic acids	3	166245	132558	107351	79143.2	65376.6	101892	52441.6	53754.8	33627.1	59368.9	74221.4	28117.5	-	-	-	-
MWStz043	531.151	163.041	530.142	[M+H]+	3,4-Di-O-caffeoylquinic acid methyl ester	Phenolic acids	3	1.31432e+06	1.66122e+06	1.11781e+06	443237	353006	426209	311073	328724	314814	100517	113856	139672	-	-	-	-
Zmhn004909	477.058	169.015	478.075	[M-H]-	3,4-Digalloylshikimic acid	Phenolic acids	3	15721.6	26762	8981.88	1125.41	1125.41	1125.41	1125.41	1125.41	1125.41	19105.1	5627.06	13492.1	-	-	-	-
pme2598	167.035	123.045	168.042	[M-H]-	3,4-Dihydroxybenzeneacetic acid*	Phenolic acids	3	85035.2	215809	82539.7	102080	151543	84265.4	98323.1	76606.1	46724.3	140024	127944	134416	C01161	ko00350,ko01100	C01161	-
mws0183	153.019	109.029	154.027	[M-H]-	3,4-Dihydroxybenzoic acid (Protocatechuic acid)*	Phenolic acids	3	365000	395958	371329	1.37246e+06	1.48519e+06	1.456e+06	727444	899347	686654	3.08863e+06	2.7232e+06	3.01739e+06	C00230	ko00400,ko01100,ko01110	C00230	-
Sakn002857	447.15	315.11	448.158	[M-H]-	3,4-Dihydroxyphenethyl alcohol-8-O-[β-D-apinosyl(1→3)]-β-D-glucoside	Phenolic acids	3	179011	149925	185216	99142.1	118761	68800.4	73245	87905.5	61537	23250.9	23088.5	16818.9	-	-	-	-
pmb2620	207.066	133.065	208.074	[M-H]-	3,4-Dimethoxycinnamic acid	Phenolic acids	3	156881	169910	67197.2	13678.6	13599	8773.17	6160.62	897.597	897.597	4487.98	6994.04	6099.61	-	-	-	-
Jmwp002208	155.07	91.05	154.063	[M+H]+	3,4-dihydroxy phenylethanol	Phenolic acids	1	1.40379e+06	1.2845e+06	1.11889e+06	265709	233704	234275	194551	242606	188224	71202.7	66533.5	102692	-	-	-	-
Laln005325	457.17	149.06	458.179	[M-H]-	3,4-dihydroxyallyl benzene-4-O-[α-L-rhamnosyl-(1→6)]-β-D-glucopyranoside	Phenolic acids	1	31409.4	60780.5	68517.4	87502.5	89251.9	103324	50717.3	43519.8	37797.6	225086	159212	73960.1	-	-	-	-
Laln002027	431.12	137.02	432.127	[M-H]-	3,4-dihydroxybenzaldehyde-xylose-glucoside*	Phenolic acids	1	37393.2	40109.3	44310.6	100402	98108.9	92974.1	33739.7	32631	25221	40800.2	26831.3	43037.3	-	-	-	-
Jmwn002172	315.11	135.04	316.116	[M-H]-	3,4-dihydroxyphenylethanol-β-D-glucopyranoside*	Phenolic acids	1	1.93099e+07	1.93958e+07	2.0511e+07	6.83021e+06	6.37779e+06	6.11347e+06	5.31746e+06	6.19838e+06	4.73745e+06	1.11674e+06	1.1011e+06	1.32982e+06	-	-	-	-
Lmsn004970	503.12	179.04	504.127	[M-H]-	3,6-Di-O-caffeoyl glucose*	Phenolic acids	1	64279.6	63288.2	33392.4	45342	78228.1	56432.4	126105	87171.2	30594.8	49657.6	27861	41983.5	-	-	-	-
mws0467	165.06	119.05	166.063	[M-H]-	3-(4-Hydroxyphenyl)-propionic acid	Phenolic acids	3	209312	218610	153213	258664	220630	278437	405529	352974	259762	634690	355028	323743	C01744	ko01100	C01744	-
Zbfn003303	337.09	163.04	338.1	[M-H]-	3-(Hydroxycinnamoyl)-quinic acid*	Phenolic acids	1	4.03094e+06	3.57535e+06	2.58004e+06	5.9933e+06	5.16673e+06	5.14517e+06	4.82161e+06	5.27691e+06	8.56509e+06	927581	876938	760026	-	-	-	-
MWSHC20102	197.08	151.04	196.074	[M+H]+	3-Hydroxy-1-(4-Hydroxy-3-Methoxyphenyl)Propan-1-One	Phenolic acids	2	1.04954e+06	930581	569785	466457	797993	489324	261060	471370	326522	441090	451255	401044	-	-	-	-
Lafp002722	389.15	155.07	388.136	[M+H]+	3-Hydroxy-1-(4-hydroxy-3,5-dimethoxy-phenyl)-propan-1-one glucoside	Phenolic acids	1	111521	156348	82075.4	125568	85589.4	68257.5	32106.7	59718	66734	48297.7	69408.7	46541	-	-	-	-
MWSslk066	169.05	65.0388	168.042	[M+H]+	3-Hydroxy-4-methoxybenzoic acid; Isovanillic Acid	Phenolic acids	3	53028	54803.9	45075	114905	93658.1	175007	48965.9	94045.9	70675.5	113960	151505	142445	-	-	-	-
MWSmce248	163.045	119.054	164.047	[M-H]-	3-Hydroxycinnamic Acid*	Phenolic acids	3	1.16181e+06	1.212e+06	1.56572e+06	638465	688858	676889	1.14855e+06	1.09184e+06	1.98194e+06	273045	148702	239070	C12621	ko00360,ko01100	C12621	-
MWS3149	151.041	107.052	152.047	[M-H]-	3-Methoxybenzoic acid	Phenolic acids	3	21164.3	11121.7	16457.2	13700	14424.7	10585.9	12396.6	19915.6	7632.73	14919.3	10503.7	17603.4	-	-	-	-
Zbfn004208	503.12	323.08	504.127	[M-H]-	3-O-(3-Methoxy-4-hydroxybenzoyl)-4-O-caffeoylquinic acid	Phenolic acids	1	55905.4	58182.5	33114.9	25833.8	36394.7	35593.1	87286.5	53771	108208	24228.6	22427.4	32426.5	-	-	-	-
pmb0752	369.12	177.05	368.111	[M+H]+	3-O-Feruloylquinic acid	Phenolic acids	1	1.61302e+07	1.36941e+07	1.80217e+07	7.98279e+06	5.9778e+06	5.47377e+06	5.44609e+06	5.94223e+06	5.91879e+06	1.17475e+06	986893	808574	C02572	-	C02572	-
pmn001421	337.093	191.056	338.1	[M-H]-	3-O-p-Coumaroylquinic acid*	Phenolic acids	3	7.55664e+06	9.32679e+06	6.20438e+06	2.37379e+06	2.9846e+06	2.58378e+06	1.78967e+06	1.28105e+06	1.3573e+06	1.2013e+06	1.31817e+06	1.0072e+06	-	-	-	-
pmb3075	319.082	145.03	320.09	[M-H]-	3-O-p-Coumaroylshikimic acid	Phenolic acids	3	81623.5	53048.2	16728.4	102011	163710	95903.8	81610.2	67340.2	119349	29587.1	6129.18	5883.81	-	-	-	-
Lmgp002593	123.04	77.04	122.037	[M+H]+	3-hydroxybenzaldehyde	Phenolic acids	2	2.42924e+06	1.88708e+06	2.16147e+06	723715	656246	535278	524304	435042	417929	438913	413353	211044	C03067	-	C03067	-
Zmcn005156	529.13	353.08	530.142	[M-H]-	4,5-O-Dicaffeoylquinic Acid Methyl Ester	Phenolic acids	1	2.16771e+06	2.07414e+06	1.43859e+06	422798	495521	422029	275486	240079	167826	92593.9	82930.4	105542	-	-	-	-
Lmyn003835	289.035	137.024	290.043	[M-H]-	4-(3,4,5-Trihydroxybenzoxy)benzoic acid	Phenolic acids	3	1.09548e+06	1.3915e+06	1.23346e+06	75247.3	66973.8	80136.8	26393.7	30677.2	17297.6	16643.3	11013.5	6796	-	-	-	-
Lahn001701	395.03	241	396.036	[M-H]-	4-(6-O-Sulfo-Beta-D-Glucopyranosyloxy)-3-Hydroxybenzoic Acid	Phenolic acids	1	510926	395060	272855	283651	257562	218862	126212	125529	91540.8	323447	379443	372623	-	-	-	-
mws1336	138.055	120.044	137.048	[M+H]+	4-Aminobenzoic acid	Phenolic acids	3	1.38891e+06	1.24034e+06	1.3131e+06	268940	206907	239898	192215	185878	142732	56893.6	56458.1	83742.5	C00568	ko00790,ko01100,ko01240	C00568	-
Wayn001856	379.03	241	380.041	[M-H]-	4-Hydroxybenzoic acid 4-(6-O-sulfo)glucopyranoside	Phenolic acids	1	2.19986e+06	2.46643e+06	2.21446e+06	2.16848e+06	2.21332e+06	1.73117e+06	1.13275e+06	1.21544e+06	1.27909e+06	1.66354e+06	1.65825e+06	1.83394e+06	-	-	-	-
Lakn002075	431.12	137.02	432.127	[M-H]-	4-Hydroxybenzoic acid glucosyl xyloside*	Phenolic acids	1	33389.8	43401.6	37118.1	94053.1	92422.9	80776.8	33549.5	80551.3	25612.3	37752.8	24398.1	33859.8	-	-	-	-
mws0749	137.02	93.03	138.032	[M-H]-	4-Hydroxybenzoic acid*	Phenolic acids	1	732599	851763	773351	2.01167e+06	2.89013e+06	2.37433e+06	2.35718e+06	1.93248e+06	990488	4.15462e+06	3.67697e+06	3.57492e+06	C00156	ko00130,ko00790,ko01100,ko01110,ko01240	C00156	-
MWS5206	181.05	135.04	182.058	[M-H]-	4-Hydroxyphenyllactic Acid*	Phenolic acids	1	107811	118487	70354.9	134283	107693	150758	181352	150959	122861	212594	219093	163924	C03672	-	C03672	-
Wafn002319	515.14	323.08	516.148	[M-H]-	4-O-(3'-O-alpha-D-Glucopyranosyl)caffeoylquinic acid	Phenolic acids	1	1.18941e+06	1.38971e+06	808218	877292	888586	811593	500472	432918	413360	253369	241738	200211	-	-	-	-
Wafn002874	515.14	323.08	516.148	[M-H]-	4-O-(4'-O-alpha-D-Glucopyranosyl)caffeoylquinic acid	Phenolic acids	2	1.39769e+06	1.3374e+06	756876	1.23914e+06	886918	787421	462715	496892	336523	229900	220623	223999	-	-	-	-
Zmhn002764	477.11	323.07	478.111	[M-H]-	4-O-(6'-O-Glucosylcaffeoyl)-3,4-dihydroxybenzoic acid	Phenolic acids	2	337575	477582	324181	147092	120223	116534	195970	206855	127413	49177.7	35937.9	115842	-	-	-	-
Zmhn002545	463.12	323.08	464.132	[M-H]-	4-O-(6'-O-Glucosylcaffeoyl)-3,4-dihydroxybenzyl alcohol	Phenolic acids	3	151235	175769	50571.2	70788.7	63354.4	99114.2	64261.9	94775.4	89300.9	22871.6	19615.1	13187.8	-	-	-	-
Zmhn001358	299.08	137.02	300.084	[M-H]-	4-O-Glucosyl-4-hydroxybenzoic acid	Phenolic acids	2	4.03319e+06	3.34044e+06	2.60372e+06	3.18467e+06	3.60294e+06	3.409e+06	2.15556e+06	2.43624e+06	1.53618e+06	1.63909e+06	1.67815e+06	1.59662e+06	-	-	-	-
Zmhn002227	385.11	223.06	386.121	[M-H]-	4-O-Glucosyl-sinapate	Phenolic acids	2	376017	379849	298614	193888	279854	288845	169185	93005.2	66296.2	180066	173173	102145	C02919	-	C02919	-
pma6460	337.093	163.04	338.1	[M-H]-	4-O-p-Coumaroylquinic acid	Phenolic acids	3	365163	174055	109968	209092	249157	126625	154890	145501	183792	28554.2	16017	26658	C10441	-	C10441	-
Hmhn003518	355.104	175.04	356.111	[M-H]-	4-O-β-D-glucopyranosylferulic acid	Phenolic acids	3	849868	811689	671037	282302	257281	211006	191147	216784	146453	61651.2	56911.4	47398.3	-	-	-	-
Wdtp010604	383.2	267.12	382.199	[M+H]+	4-Octylphenol-1-O-glucuronide	Phenolic acids	1	10679.4	16925.1	63306.7	59571.2	41093	14801.7	56960.6	98019.9	24270.2	78881.3	25272.9	17962.3	-	-	-	-
Zaln004057	335.08	179.03	336.084	[M-H]-	4-caffeoylshikimic acid	Phenolic acids	2	1.21033e+06	1.65225e+06	732202	121293	98055.6	86798	56929.4	46756	51563	44334	57136.4	138234	-	-	-	-
Hmtn001120	315.11	153.06	316.116	[M-H]-	5-(2-Hydroxyethyl)-2-O-glucosylphenol	Phenolic acids	1	2.44811e+06	2.64026e+06	2.28299e+06	4.93585e+06	4.28201e+06	3.94085e+06	2.0502e+06	2.17214e+06	2.39954e+06	1.0083e+06	1.35664e+06	944149	-	-	-	-
Wasn004983	435.09	153.02	436.101	[M-H]-	5-Galloyl-6-O-Benzoyl Glucose	Phenolic acids	1	39477.2	42783.2	41777.2	63580.1	43698.7	67973.3	88807.2	83317.4	60304.3	187451	156763	163580	-	-	-	-
Lmmn003663	329.09	167.04	330.095	[M-H]-	5-Glucosyloxy-2-Hydroxybenzoic acid methyl ester	Phenolic acids	1	1.87764e+06	1.44096e+06	560253	725876	490630	804015	717938	526184	330053	133821	107146	110433	-	-	-	-
MWSHC20125	335.08	135.05	336.084	[M-H]-	5-O-Caffeoylshikimic acid	Phenolic acids	2	983851	1.21884e+06	1.15529e+06	85324.2	54966.8	72334.5	28786.4	38394.6	40126	31444	39763.6	66896.7	-	-	-	-
Lmgn003073	735.22	367.11	368.111	[2M-H]-	5-O-Feruloylquinic acid	Phenolic acids	1	4.77016e+06	4.88934e+06	535847	1.38596e+06	950521	1.14422e+06	634012	514848	308505	15887.3	11362.4	16284.3	-	-	-	-
pmb3074	337.093	191.056	338.1	[M-H]-	5-O-p-Coumaroylquinic acid*	Phenolic acids	3	7.67453e+06	1.08122e+07	5.97437e+06	2.36774e+06	2.25478e+06	2.57357e+06	1.3869e+06	1.62565e+06	1.158e+06	1.16199e+06	1.54314e+06	1.16554e+06	C12208	ko00940,ko00941,ko00945,ko01110	C12208	-
Hmbn002692	517.158	175.04	518.164	[M-H]-	6'-O-Feruloyl-D-sucrose	Phenolic acids	3	60870.4	41614.4	25194.8	29449.2	31928.8	21302.4	34264	33303.1	47856	20372.7	33739.2	27100.9	-	-	-	-
Ymjm000116	313.09	151.04	314.1	[M-H]-	6-O-Acetylarbutin	Phenolic acids	2	7.40301e+06	5.97019e+06	6.23368e+06	3.53105e+06	2.98488e+06	2.32184e+06	2.21143e+06	2.69761e+06	2.02909e+06	613189	575707	757622	-	-	-	-
Zmhn001793	341.09	179.03	342.095	[M-H]-	6-O-Caffeoyl-D-glucose	Phenolic acids	1	427673	414847	276650	455722	658458	627540	619240	571606	482430	1.19826e+06	1.39357e+06	1.03997e+06	-	-	-	-
Lasp003707	225.08	119.05	224.069	[M+H]+	Acropyrone	Phenolic acids	3	256833	318927	220854	223415	151261	146770	78463.3	65675	52582.3	118095	158579	105729	-	-	-	-
Lacp003788	369.12	177.06	368.111	[M+H]+	Amurenlaetone A	Phenolic acids	3	2.49797e+07	2.43909e+07	2.10633e+07	1.13021e+07	1.09591e+07	9.93505e+06	4.84295e+06	7.27904e+06	4.66294e+06	1.55532e+06	1.30385e+06	1.27223e+06	-	-	-	-
Lacp003271	369.12	177.06	368.111	[M+H]+	Amurenlaetone B	Phenolic acids	3	8.23774e+06	8.72844e+06	8.77534e+06	3.48511e+06	3.55157e+06	2.60421e+06	3.79093e+06	3.46286e+06	1.27738e+06	546956	594592	358203	-	-	-	-
Labn003910	401.14	269.1	402.153	[M-H]-	Benzyl β-primeveroside*	Phenolic acids	1	472612	262595	334219	298552	318042	199831	319970	279142	241294	311689	216948	350874	-	-	-	-
Cmjn004337	401.14	269.1	402.153	[M-H]-	Benzyl-(2''-O-xylosyl)glucoside*	Phenolic acids	1	315420	278579	237410	225602	260418	248099	310994	306046	258207	240771	199843	256497	-	-	-	-
Wbmn000988	391.1	147.03	392.111	[M-H]-	Breynioside A	Phenolic acids	3	735656	498467	247557	753740	573652	447546	458953	273440	325235	279513	352284	118357	-	-	-	-
MWSmce341	279.159	149.033	278.152	[M+H]+	Butyl isobutyl phthalate*	Phenolic acids	1	5.20026e+07	5.13988e+07	4.9389e+07	4.5641e+07	4.32518e+07	4.1918e+07	3.40987e+07	3.29702e+07	3.38299e+07	4.13807e+07	4.34329e+07	3.83225e+07	-	-	-	-
mws2212	179.03	135.05	180.042	[M-H]-	Caffeic acid	Phenolic acids	1	2.82802e+06	3.15772e+06	2.85854e+06	805817	457336	809449	656832	755657	584572	541441	720141	672944	C01197	ko00940,ko01100,ko01110	C01197	-
MWSCX015	165.055	91.0526	164.047	[M+H]+	Caffeic aldehyde	Phenolic acids	3	671632	1.04825e+06	688618	407436	399144	376143	411892	502695	595211	184211	193630	100085	C10945	ko00940,ko01110	C10945	-
Labn003679	327.11	147.05	328.116	[M-H]-	Caffeyl alcohol 4-O-β-D-glucopyranoside	Phenolic acids	2	46190.6	49183.1	30934.3	34364.8	25295.7	37589.1	25778.4	16419.8	13966.3	42801.9	33178.6	27992.2	-	-	-	-
pmp000681	479.155	163.039	478.147	[M+H]+	Calceolarioside A*	Phenolic acids	1	1.05949e+07	1.69562e+07	1.36428e+07	3.58769e+06	9.23787e+06	6.08867e+06	4.68112e+06	5.18999e+06	6.0966e+06	509047	1.15565e+06	2.28924e+06	-	-	-	-
mws4169	479.155	163.04	478.147	[M+H]+	Calceolarioside B*	Phenolic acids	1	1.60973e+07	2.07626e+07	2.03654e+07	8.0536e+06	7.81412e+06	6.86803e+06	8.89781e+06	6.10296e+06	8.05984e+06	1.03069e+06	511598	3.71271e+06	-	-	-	-
Sakn004315	609.19	447.15	610.19	[M-H]-	Calceolarioside C*	Phenolic acids	3	161378	211672	241717	203692	211971	161362	383922	301471	214151	57181.1	72290.5	88399.1	-	-	-	-
Hmbp002025	479.15	163.03	478.147	[M+H]+	Calceolarioside D*	Phenolic acids	1	2.09857e+07	3.56313e+07	2.71571e+07	7.82465e+06	7.44344e+06	7.8928e+06	8.73022e+06	1.09067e+07	8.06857e+06	979081	843149	4.10137e+06	-	-	-	-
Sakn004343	609.18	447.15	610.19	[M-H]-	Calceolarioside E*	Phenolic acids	3	140174	117529	235003	160285	167343	158030	355315	259288	185003	93014.9	98046.4	87278.1	-	-	-	-
Sakn004066	639.19	477.14	640.2	[M-H]-	Chiritoside A	Phenolic acids	3	629701	893186	471667	337541	322920	265607	277610	420090	153882	57058.2	43102	95897.8	-	-	-	-
Sakn004146	639.2	477.14	640.2	[M-H]-	Chiritoside B	Phenolic acids	3	639098	1.14128e+06	369475	411696	573902	292642	272335	376263	189597	70836.1	54850.3	76960.4	-	-	-	-
mws0178	353.09	191.06	354.095	[M-H]-	Chlorogenic acid (3-O-Caffeoylquinic acid)*	Phenolic acids	1	9.54614e+07	2.24345e+07	1.20225e+08	8.2419e+07	7.54603e+07	7.78023e+07	6.83388e+07	7.42011e+07	6.87347e+07	3.51755e+07	2.96228e+07	2.86589e+07	C00852	ko00940,ko00941,ko00945,ko01110	C00852	-
mws0179	367.1	190.9	368.111	[M-H]-	Chlorogenic acid methyl ester	Phenolic acids	3	9.6116e+06	1.06694e+07	8.75944e+06	4.53177e+06	6.2826e+06	5.5616e+06	4.95998e+06	2.80692e+06	1.32756e+06	768862	714136	583504	-	-	-	-
Wbmp003345	609.15	447.1	610.153	[M+H]+	Cimicifugic acid A-glucose	Phenolic acids	3	59422.4	61420.8	36051.7	3717.66	3717.66	18588.3	3717.66	3717.66	3717.66	3717.66	3717.66	3717.66	-	-	-	-
Wbmp003752	595.17	287.06	594.159	[M+H]+	Cimicifugic acid E-glucose	Phenolic acids	3	320536	465973	327640	75202.4	96685.1	69945.2	40185.5	42977.4	42864	40443.1	8037.11	8037.11	-	-	-	-
Lmnn102707	315.11	135.04	316.116	[M-H]-	Cimidahurinine*	Phenolic acids	1	1.98828e+07	2.60169e+07	2.40113e+07	8.7904e+06	7.79495e+06	7.49001e+06	5.86745e+06	6.99669e+06	5.07332e+06	1.37926e+06	1.74264e+06	1.66707e+06	-	-	-	-
mws2213	147.045	103.055	148.052	[M-H]-	Cinnamic acid	Phenolic acids	3	36413.8	39444	26209.6	54872.2	78174.2	77034.5	30763.7	48893.5	31797.7	58399.7	65492.5	65855.6	C00423	ko00130,ko00360,ko00940,ko00996,ko00999,ko01100,ko01110	C00423	-
Hmcn001296	487.15	179.03	488.153	[M-H]-	Cistanoside F	Phenolic acids	3	259842	192058	197006	69818.7	54951.2	66220.9	74735.7	85147.2	62159.3	10990.2	10990.2	10990.2	-	-	-	-
Sakn004616	609.19	447.15	610.19	[M-H]-	Conandroside	Phenolic acids	3	278234	294457	115269	286055	238745	289333	249277	269307	144637	95294	80730.7	47002.1	-	-	-	-
mws0906	341.12	179.07	342.132	[M-H]-	Coniferin	Phenolic acids	3	1.81658e+06	2.35075e+06	1.24827e+06	169068	118622	276644	254635	400680	168069	154620	105758	148303	C00761	ko00940,ko01110	C00761	-
mws2108	353.09	191.06	354.095	[M-H]-	Cryptochlorogenic acid (4-O-Caffeoylquinic acid)*	Phenolic acids	1	7.19465e+07	1.01651e+08	7.94457e+07	8.43113e+07	6.80359e+07	6.4056e+07	5.76714e+07	6.20259e+07	4.42291e+07	2.13942e+07	2.36533e+07	2.10481e+07	-	-	-	-
Lmzn001983	375.13	135.045	376.137	[M-H]-	D-Threo-guaiacylglycerol-7-O-β-D-glucoside	Phenolic acids	3	2.92479e+06	2.75801e+06	2.69884e+06	726455	695671	689999	584259	647770	366059	106665	91010.4	115208	-	-	-	-
Hmsn002272	327.11	165.05	328.116	[M-H]-	Demethyl coniferin	Phenolic acids	2	939284	1.32803e+06	774664	571381	587854	870867	443954	242406	284772	2.24076e+06	2.3956e+06	1.7002e+06	-	-	-	-
Lmcp101903	479.16	163.04	478.147	[M+H]+	Desrhamnosylisoacteoside*	Phenolic acids	1	1.13117e+07	1.72326e+07	1.57456e+07	5.31062e+06	5.91531e+06	3.70546e+06	3.80383e+06	6.24097e+06	3.68456e+06	436704	378099	3.38411e+06	-	-	-	-
Lmgn002250	677.17	191.06	678.18	[M-H]-	Dicaffeoylquinic acid-O-glucoside	Phenolic acids	3	43241.5	57731.4	30600.5	43071.9	67579.5	30839.9	28917.8	44937.4	34442.8	30241.6	43604.9	21559.2	-	-	-	-
Lmgp003989	499.13	163.04	498.116	[M+H]+	Dicaffeoylshikimic acid	Phenolic acids	1	7.35436e+07	7.41805e+07	7.65225e+07	2.97099e+07	3.26007e+07	3.31236e+07	2.12155e+07	1.96731e+07	1.18559e+07	4.42179e+06	2.70983e+06	5.38223e+06	-	-	-	-
Lmmn000774	343.103	181.051	344.111	[M-H]-	Dihydrocaffeoylglucose*	Phenolic acids	1	347157	315045	111893	64490.4	66205.3	52115.7	57878.9	46489.8	37983.2	43933.8	36834.9	13935	-	-	-	-
Wafn002827	357.12	195.07	358.126	[M-H]-	Dihydroferulic acid glucoside	Phenolic acids	1	77802.7	60606.1	46054	56391.4	49576.7	62240.8	62676.6	131795	106857	80144.9	57854.6	58085.3	-	-	-	-
Lmxp011770	279.16	149.02	278.152	[M+H]+	Diisobutyl phthalate*	Phenolic acids	1	5.23503e+07	5.3828e+07	4.96177e+07	4.43576e+07	4.40867e+07	4.56709e+07	3.85372e+07	3.66359e+07	3.8413e+07	4.50667e+07	4.85454e+07	4.0392e+07	C15205	-	C15205	-
MWSslk097	195.065	163.04	194.058	[M+H]+	Dimethyl phthalate	Phenolic acids	3	5.12068e+06	3.71821e+06	5.3964e+06	6.52833e+06	6.09885e+06	4.13337e+06	5.79487e+06	5.80064e+06	6.62084e+06	5.74505e+06	6.52455e+06	5.20723e+06	C11233	-	C11233	-
pmb2936	591.172	367.2	592.179	[M-H]-	Disinapoyl glucoside	Phenolic acids	3	82345.5	68704.8	69108.8	56369.6	54966.5	88477.8	132295	101540	63697.5	5656.8	8464.14	3379.06	-	-	-	-
mws2184	207.066	135.044	208.074	[M-H]-	Ethyl caffeate	Phenolic acids	3	171603	191213	78907.7	13213.1	16583.9	14960.2	11450.4	4619.86	6493.93	7031.93	8109.94	15873.4	-	-	-	-
mws2208	195.065	177.055	194.058	[M+H]+	Ferulic Acid	Phenolic acids	3	510853	497369	473196	369732	326926	397946	500126	408022	652967	526862	468473	314474	C01494	ko00940,ko01100,ko01110	C01494	-
MWSmce083	207.072	133.033	208.074	[M-H]-	Ferulic acid methyl ester	Phenolic acids	3	108565	57319.5	45310.7	6673.1	4152.29	3081.08	4760.52	3656.63	2039.56	407.912	407.912	407.912	-	-	-	-
Hmmn002544	355.104	193.05	356.111	[M-H]-	Ferulic acid-4-O-glucoside	Phenolic acids	3	4.14655e+06	4.49924e+06	4.56549e+06	1.04839e+06	869560	744075	598497	690183	414076	112780	124319	151820	-	-	-	-
pmp000688	658.23	163.04	640.2	[M+NH4]+	Forsythiaside C	Phenolic acids	3	205894	262145	235079	170624	160144	111401	128361	158663	145965	13130.4	13130.4	65651.9	-	-	-	-
Hmtn001302	299.08	137.02	300.084	[M-H]-	Glucosyloxybenzoic acid*	Phenolic acids	2	4.18176e+06	5.76658e+06	3.97517e+06	4.85045e+06	5.08677e+06	5.46026e+06	3.39472e+06	3.36292e+06	3.75504e+06	2.47646e+06	3.46076e+06	2.45324e+06	-	-	-	-
MWSHC2022	359.1	197.05	360.106	[M-H]-	Glucosyringic acid	Phenolic acids	2	6387.71	31938.5	6387.71	125130	139958	155814	194783	182736	126179	220920	221373	145900	-	-	-	-
Lman002731	341.09	135.04	342.095	[M-H]-	Grevilloside F	Phenolic acids	3	386939	488970	510257	41516.6	41516.6	41516.6	41516.6	41516.6	41516.6	41516.6	41516.6	41516.6	-	-	-	-
Labn002264	315.11	153.05	316.116	[M-H]-	Grevilloside G	Phenolic acids	3	2.70669e+06	2.66845e+06	2.43647e+06	4.52669e+06	3.94506e+06	5.06716e+06	2.17807e+06	2.37119e+06	2.58109e+06	1.06636e+06	984035	886554	-	-	-	-
pme1292	167.035	123.045	168.042	[M-H]-	Homogentisic acid*	Phenolic acids	3	105129	93101.9	79566.4	138080	157329	106643	54405.5	62780.8	52035	124435	112805	107236	C00544	ko00130,ko00350,ko01100,ko01240	C00544	-
MWSmce264	153.06	123.05	154.063	[M-H]-	Hydroxytyrosol	Phenolic acids	1	102789	142503	89412.5	96572.1	71576.8	112960	68509.2	52145.4	57089.4	40014.2	44326.1	75125.4	-	-	-	-
pmn001382	515.12	353.09	516.127	[M-H]-	Isochlorogenic acid A*	Phenolic acids	1	1.60803e+08	1.4467e+08	4.7899e+07	9.36081e+07	9.37184e+07	1.04714e+08	7.82451e+07	6.71766e+07	4.60362e+07	4.38e+06	5.38807e+06	8.24249e+06	-	-	-	-
Li512115	515.12	353.09	516.127	[M-H]-	Isochlorogenic acid B	Phenolic acids	1	1.40452e+08	1.53937e+08	1.23802e+08	9.20107e+07	9.82413e+07	9.53649e+07	7.59614e+07	6.01253e+07	4.83631e+07	7.94997e+06	9.72633e+06	1.03876e+07	C10468	-	C10468	-
pmn001384	515.12	353.09	516.127	[M-H]-	Isochlorogenic acid C*	Phenolic acids	1	1.71057e+08	1.54618e+08	1.28784e+08	9.01045e+07	8.5205e+07	9.73124e+07	7.08571e+07	7.079e+07	3.95371e+07	7.84467e+06	7.98251e+06	1.11655e+07	-	-	-	-
pme0422	193.051	134.037	194.058	[M-H]-	Isoferulic Acid	Phenolic acids	3	200980	245828	148401	108128	135414	169356	215479	151250	158490	168309	228490	207676	C10470	-	C10470	-
WaYn002949	285.099	89.0245	286.105	[M-H]-	Isosalicin	Phenolic acids	3	4811.73	7511.6	5628.43	962.345	10471.7	962.345	13354.4	15259.6	11446.6	10220	11268.4	23432.5	-	-	-	-
Lmmn001294	331.1	153.02	332.111	[M-H]-	Koaburaside*	Phenolic acids	1	97041	85099.2	74208.4	22693.8	55307.5	33664.4	43060	49314.5	26501.3	27420.4	16999.2	27760.3	-	-	-	-
Hmtn001288	181.05	135.04	182.058	[M-H]-	Methyl 2,4-dihydroxyphenylacetate*	Phenolic acids	1	107816	106200	65012.2	99915.1	109439	152514	176019	161258	90272	203577	145481	186815	-	-	-	-
Wcgn003981	329.09	167.03	330.095	[M-H]-	Methyl 3-O-glucosyl-4-hydroxybenzoate	Phenolic acids	1	1.24723e+06	1.13879e+06	619535	630606	506567	699686	717938	514845	332322	144027	88566.2	81372.6	-	-	-	-
Zmgn004894	151.04	136.017	152.047	[M-H]-	Methyl 4-hydroxybenzoate	Phenolic acids	3	59494.6	62213.6	78356.2	182779	197114	169790	117586	99080.6	151287	425615	235793	314412	-	-	-	-
Lahp002797	183.06	123.04	182.058	[M+H]+	Methyl Orsellinate	Phenolic acids	1	400071	300273	388006	186045	154842	126343	106766	109276	149830	109968	87022.7	59528.7	-	-	-	-
Lmqp002115	213.08	151.04	212.069	[M+H]+	Methyl Syringate	Phenolic acids	1	774887	774074	562242	502870	451042	454309	188590	226202	213988	255686	217868	222848	-	-	-	-
Lmmn002179	313.093	107.05	314.1	[M-H]-	Methylsalicylate-2-O-glucoside	Phenolic acids	3	76454.7	70893.8	81653.7	79580.2	84258.4	109042	55623.3	84285.2	86747.9	144150	154623	174229	-	-	-	-
pme1816	353.09	191.06	354.095	[M-H]-	Neochlorogenic acid (5-O-Caffeoylquinic acid)*	Phenolic acids	1	5.15679e+07	5.45201e+07	1.55868e+08	5.1358e+07	4.64629e+07	4.09905e+07	2.57089e+07	3.47598e+07	2.68844e+07	6.47468e+06	6.1675e+06	6.67255e+06	C17147	-	C17147	-
pmb2819	665.193	218.1	666.201	[M-H]-	O-Caffeoyl maltotriose	Phenolic acids	3	1533.23	1533.23	1533.23	9084.34	10617.2	7666.13	18919.1	18838.8	12827.8	90073	61328.4	46824.4	-	-	-	-
Qazn004023	639.19	161.03	640.2	[M-H]-	Orobanchoside	Phenolic acids	3	3960.8	3960.8	29763.7	62517.4	26638.7	33690.1	42368.5	29904.6	35666.5	68513.7	19804	23488.1	-	-	-	-
Smnn002694	431.15	149.05	432.163	[M-H]-	Osmanthuside H[2-(4-Hydroxyphenyl)ethyl-β-D-apiosyl-(1→6)-β-D-glucoside]	Phenolic acids	3	3617.05	3617.05	3617.05	95361.3	110246	88549.7	43901.7	54504.4	57648	20919.2	18085.2	32265.4	-	-	-	-
Lmjp003662	479.15	163.04	478.147	[M+H]+	Ovatoside C	Phenolic acids	3	2.6468e+07	3.66996e+07	3.50355e+07	8.55669e+06	1.43189e+07	8.94328e+06	9.77719e+06	1.36743e+07	5.54284e+06	1.11632e+06	995330	6.07468e+06	-	-	-	-
MWS1848	135.045	92.0274	136.052	[M-H]-	Phenyl acetate	Phenolic acids	3	22956.8	20752.7	13357.3	16636.1	24976.8	30504	18643	23974.9	18643	19744.2	27106.8	13344	C00548	-	C00548	-
Hmhn003067	325.093	119.05	326.1	[M-H]-	Phenylpropionic acid-O-β-D-glucopyranoside	Phenolic acids	3	63532.1	44036.7	51832	53804.1	64976.9	52844.4	56683.2	58601.1	61479.7	79894.2	84165.6	137653	-	-	-	-
pme0282	165.02	77.04	166.027	[M-H]-	Phthalic acid	Phenolic acids	1	77957	77163.9	49346.2	67955.5	66557.2	65597.1	65607.2	62970	84061.3	73643.6	72063.3	54140.9	C01606	ko01100,ko02010	C01606	-
pmp001285	149.02	65.04	148.016	[M+H]+	Phthalic anhydride	Phenolic acids	1	1.30198e+07	1.66185e+07	1.16098e+07	5.9541e+06	5.46075e+06	5.69193e+06	3.61494e+06	3.83014e+06	3.76355e+06	6.15196e+06	6.43697e+06	6.0577e+06	-	-	-	-
Lmpn004316	639.19	161.02	640.2	[M-H]-	Plantainoside D*	Phenolic acids	2	69593.2	45525.7	74996	84505.4	8209.14	8209.14	47922.9	55501.3	51686.6	8209.14	8209.14	8209.14	-	-	-	-
mws1506	639.19	161.02	640.2	[M-H]-	Plantamajoside*	Phenolic acids	2	819829	342459	147184	181638	372597	242999	260645	352545	260080	19675.8	19675.8	98378.8	C10485	-	C10485	-
Wasn005073	465.11	315.07	466.111	[M-H]-	Protocatechuic acid 4-O-(2''-O-Vanilloyl)Glucoside	Phenolic acids	2	157833	122835	98446.3	32505.6	28026.5	23678.1	1396.89	1396.89	1396.89	1396.89	1396.89	6984.46	-	-	-	-
Lakn002165	447.12	152.01	448.122	[M-H]-	Protocatechuic acid glucosyl xyloside	Phenolic acids	2	37681.3	29021.6	31954.4	105752	137225	157282	127776	107743	56847.1	85996.8	84605.5	73228.6	-	-	-	-
mws1521	285.098	121.029	286.105	[M-H]-	Salicin	Phenolic acids	3	789393	730813	475302	142034	188329	207806	740625	679145	564340	79128.1	81604.8	63699.8	C01451	ko00010	C01451	-
MWSmce274	123.049	93.0376	124.052	[M-H]-	Salicyl Alcohol	Phenolic acids	3	17195.8	27826.4	12735.5	18263.1	14300.1	24705.1	20414.6	15044.4	24070.3	40661.2	37460.7	24763.2	C02323	-	C02323	-
Lmgn001670	137.03	93.03	138.032	[M-H]-	Salicylic acid*	Phenolic acids	1	650411	512415	474483	274766	305951	212075	213127	188768	275828	284854	291264	312823	C00805	ko00996,ko01100,ko01110,ko04075	C00805	-
pmb3142	299.077	137.024	300.084	[M-H]-	Salicylic acid-2-O-glucoside	Phenolic acids	3	605085	598255	457914	915016	526140	904791	1.06464e+06	1.11962e+06	664092	1.02714e+06	1.01295e+06	1.16398e+06	-	-	-	-
mws2367	299.11	119.05	300.121	[M-H]-	Salidroside	Phenolic acids	1	2.54411e+06	1.89573e+06	2.53553e+06	1.01157e+06	1.35663e+06	1.02448e+06	337585	481926	697295	148359	145625	118725	C06046	ko00350,ko01100	C06046	-
Wbmn004964	461.14	161.02	462.153	[M-H]-	Salviaplebeiaside	Phenolic acids	3	1.25615e+07	1.49862e+07	2.43546e+07	4.01459e+06	4.2097e+06	4.23931e+06	6.53906e+06	6.36848e+06	4.7826e+06	161402	159170	1.09932e+06	-	-	-	-
Sakn004940	477.14	161.03	478.147	[M-H]-	Sanangoside	Phenolic acids	3	3.61431e+07	3.78172e+07	3.40858e+07	3.25348e+07	3.43601e+07	3.20953e+07	3.74979e+07	4.11805e+07	4.42037e+07	2.07336e+07	1.39172e+07	4.37025e+07	-	-	-	-
Hahn000943	477.16	315.11	478.169	[M-H]-	Scroside D	Phenolic acids	3	2.10314e+06	2.16521e+06	1.65579e+06	2.03257e+06	1.75477e+06	1.63805e+06	999019	1.1722e+06	1.06211e+06	805283	778208	1.07178e+06	-	-	-	-
Lmbp002309	371.102	209.048	370.126	[M+H]+	Sinapaldehyde-4-O-Glucoside	Phenolic acids	3	194728	190832	252816	55735.3	51054	40874.3	57214.2	36775.2	46299.8	7355.04	7355.04	39614	-	-	-	-
mws4085	223.06	193.02	224.069	[M-H]-	Sinapic acid	Phenolic acids	1	136713	182587	90924.4	164227	75799.6	185677	104638	97945.2	51799.2	180549	148930	129609	C00482	ko00940,ko01100,ko01110	C00482	-
pme3443	207.066	192.041	208.074	[M-H]-	Sinapinaldehyde	Phenolic acids	3	180485	142765	144678	131077	92533.4	136087	50109.9	51829.1	26952.9	96095.6	50109.9	45436.9	C05610	ko00940,ko01100,ko01110	C05610	-
mws0027	197.046	123.009	198.053	[M-H]-	Syringic acid	Phenolic acids	3	15721.6	17142.8	23376	41177.6	37890.6	52306.5	43410.5	42305.1	47860.7	60551.7	44353.2	55582.8	C10833	-	C10833	-
Zmhn000563	343.1	197.05	344.111	[M-H]-	Syringic acid 4-O-rhamnoside	Phenolic acids	1	405608	311831	334067	531003	501287	438425	401226	409823	541596	454321	391927	608735	-	-	-	-
Lmgn002253	695.2	353.09	696.19	[M-H]-	Syringoylcaffeoylquinic acid-D-glucose	Phenolic acids	1	1.08722e+06	816919	485671	739647	620702	759551	704288	506947	385979	258869	230456	300632	-	-	-	-
Lahp003509	435.13	147.04	434.121	[M+H]+	Tadehaginoside	Phenolic acids	3	41160.4	44542.4	32469.1	4314.92	35440.9	4314.92	4314.92	4314.92	4314.92	4314.92	4314.92	4314.92	-	-	-	-
pme0281	165.02	121.03	166.027	[M-H]-	Terephthalic acid	Phenolic acids	1	595619	571568	455855	562510	558373	572281	581263	460703	400746	741602	494235	479858	C06337	ko01100	C06337	-
mws2368	137.061	119.05	138.068	[M-H]-	Tyrosol; 4-Hydroxyphenylethanol	Phenolic acids	3	108938	86944.3	64143.2	74945.3	91725.3	82891.8	43983.7	48627.1	44982	62977	41987	51077	C06044	ko00350,ko01100	C06044	-
mws0028	167.035	108.022	168.042	[M-H]-	Vanillic acid	Phenolic acids	3	64659.6	64038.1	75513.8	140306	176207	127063	124629	98099.6	110506	221495	333911	209863	C06672	-	C06672	-
MWSmce632	195.065	93.0339	194.058	[M+H]+	Vanillin acetate	Phenolic acids	3	61931.6	79427.1	58627.8	50241	42592	62901.5	44327.3	80504.6	40098.4	57400.3	61614.2	59021.4	-	-	-	-
Zmtn001661	315.11	153.02	316.116	[M-H]-	Vanilloloside	Phenolic acids	2	1.14481e+06	1.23669e+06	860609	906672	1.06435e+06	1.21812e+06	836424	912257	750416	989159	1.03243e+06	952369	-	-	-	-
Lmhn002321	461.07	167.04	462.08	[M-H]-	Vnilloylcaffeoyltartaric acid	Phenolic acids	3	57975.3	41608.4	25036	44972	34322	38978.7	24994.3	27992.3	28700.6	47985.3	43980.7	45069	-	-	-	-
Lcgn000234	339.07	177.02	340.079	[M-H]-	davidioside C	Phenolic acids	3	862969	720898	500220	447126	322285	385486	629538	695564	359304	434441	360492	347595	-	-	-	-
Wafn002807	519.11	165.02	520.122	[M-H]-	methyl 4-O-galloylchlorogenate	Phenolic acids	3	900033	916712	628518	223308	216890	276939	148534	141695	128740	45398.2	45527.9	26702	-	-	-	-
pme1439	165.055	119.049	164.047	[M+H]+	p-Coumaric acid	Phenolic acids	3	430526	759250	524809	357111	228622	286109	353052	436064	424588	147957	93973.5	133397	C00811	ko00130,ko00350,ko00940,ko00950,ko01100,ko01110	C00811	-
Lmbn002648	163.04	119.05	164.047	[M-H]-	α-Hydroxycinnamic Acid*	Phenolic acids	3	1.55711e+06	1.27337e+06	1.39383e+06	922305	717378	849820	1.36974e+06	1.12798e+06	2.66911e+06	210253	151135	248989	C02763	ko00360,ko01100	C02763	-
Zbln001290	331.1	151.04	332.111	[M-H]-	β-Hydroxy-(3,4-dihydroxyphenylethanolyl)-glucoside	Phenolic acids	1	3.90327e+06	2.78527e+06	3.68281e+06	913913	751450	686880	579352	551616	477364	118399	77123.3	79026.2	-	-	-	-
MWSmce295	245.07	113.03	244.07	[M+H]+	1-Arabinosyluracil	Nucleotides and derivatives	2	4.1577e+06	2.99801e+06	3.36298e+06	6.16089e+06	5.40024e+06	5.68057e+06	6.62734e+06	4.97903e+06	4.59243e+06	3.66211e+06	3.69476e+06	2.77604e+06	-	-	-	-
mws0847	150.08	133.05	149.07	[M+H]+	1-Methyladenine	Nucleotides and derivatives	3	53032.1	40429	22895.8	37389.9	38152.1	40443	65689.1	53569.7	38152.1	66834.8	56307.7	29974.2	C02216	-	C02216	-
pme3961	252.11	136.06	251.102	[M+H]+	2'-Deoxyadenosine*	Nucleotides and derivatives	1	5.85742e+06	6.28315e+06	3.185e+06	3.21173e+06	2.68245e+06	3.67653e+06	4.56221e+06	4.14396e+06	3.93735e+06	4.93923e+06	6.40313e+06	3.58382e+06	C00559	ko00230,ko01100,ko01232,ko02010	C00559	-
pme3184	332.075	136.062	331.068	[M+H]+	2'-Deoxyadenosine-5'-monophosphate	Nucleotides and derivatives	3	143224	134244	93859.2	75176	97081	113834	88454.8	87142.1	81795.9	78745.6	64253.3	57336.5	C00360	ko00230,ko01100,ko01232	C00360	-
pme1194	228.1	112.05	227.091	[M+H]+	2'-Deoxycytidine	Nucleotides and derivatives	3	324207	226087	147492	160929	137692	125609	167856	215041	128022	96713.7	197424	47964.7	C00881	ko00240,ko01100,ko01232,ko02010	C00881	-
pme1184	268.104	152.057	267.097	[M+H]+	2'-Deoxyguanosine	Nucleotides and derivatives	3	986293	984390	660517	768562	886932	1.01108e+06	962527	963508	628783	689529	921824	540224	C00330	ko00230,ko01100,ko01232,ko02010	C00330	-
pme2776	253.093	137.046	252.086	[M+H]+	2'-Deoxyinosine	Nucleotides and derivatives	3	440708	380427	253801	214327	189554	249432	283657	325617	228110	383966	360239	277154	C05512	ko00230,ko01100,ko01232,ko02010	C05512	-
pmc0066	333.06	137.05	332.052	[M+H]+	2'-Deoxyinosine-5'-monophosphate	Nucleotides and derivatives	3	2.23222e+06	1.88429e+06	5.50082e+06	7.59072e+06	8.66705e+06	6.07452e+06	9.69057e+06	8.12897e+06	9.83231e+06	9.40731e+06	4.69075e+06	1.19254e+07	C06196	ko00230,ko01232	C06196	-
Hmhp001812	282.12	136.06	281.112	[M+H]+	2'-O-Methyladenosine	Nucleotides and derivatives	1	3.47399e+06	3.97605e+06	2.3083e+06	3.50265e+06	4.25844e+06	3.95646e+06	4.54305e+06	3.67677e+06	3.49609e+06	4.84846e+06	3.86907e+06	2.78301e+06	-	-	-	-
pme3967	312.13	180.088	311.123	[M+H]+	2-(Dimethylamino)guanosine*	Nucleotides and derivatives	3	1.59193e+06	1.60172e+06	1.12703e+06	2.31086e+06	2.30351e+06	2.62243e+06	2.10934e+06	1.65134e+06	1.13972e+06	2.27888e+06	1.83873e+06	1.44345e+06	-	-	-	-
pmb0374	136.06	119.04	135.054	[M+H]+	2-Aminopurine	Nucleotides and derivatives	1	8.85152e+06	6.87859e+06	4.60362e+06	7.14296e+06	8.81965e+06	4.83372e+06	1.00049e+07	4.796e+06	6.351e+06	4.3905e+06	5.32524e+06	2.97954e+06	-	-	-	-
pmb2507	213.017	96.9696	214.024	[M-H]-	2-Deoxyribose-1-phosphate	Nucleotides and derivatives	3	286971	294510	273730	554718	578369	681729	925860	789360	542616	536720	537436	477318	C00672	ko00030,ko00240,ko01100	C00672	-
mws0863	213.017	96.9696	214.024	[M-H]-	2-Deoxyribose-5'-phosphate	Nucleotides and derivatives	3	20712.6	37568.8	71324.3	38223.2	41987.8	62326.8	61543.8	66622.6	49382.8	166957	129594	100952	C00673	ko00030,ko01100	C00673	-
pme1474	298.1	136.06	297.09	[M+H]+	5'-Deoxy-5'-(methylthio)adenosine	Nucleotides and derivatives	1	3.65165e+07	4.20259e+07	2.72654e+07	1.76168e+07	1.48883e+07	1.4362e+07	1.28912e+07	1.55769e+07	1.33258e+07	1.88346e+07	1.22746e+07	7.31021e+06	C00170	ko00270,ko00908,ko01100	C00170	-
MWSmce116	252.1	136.06	251.102	[M+H]+	5'-Deoxyadenosine*	Nucleotides and derivatives	1	3.95137e+06	4.07526e+06	2.77803e+06	2.20582e+06	2.35047e+06	2.70198e+06	3.66136e+06	3.06564e+06	2.92742e+06	4.73965e+06	4.25905e+06	3.01789e+06	C05198	-	C05198	-
Lmqp000329	296.07	104.11	295.057	[M+H]+	5-Aminoimidazole ribonucleotide	Nucleotides and derivatives	1	997706	890203	597202	389791	358255	279210	930584	668268	616187	891586	822662	970797	-	-	-	-
pme2879	141.031	123.02	142.038	[M-H]-	5-Hydroxymethyluracil	Nucleotides and derivatives	3	102237	90799.5	358751	97144.3	114827	89321.3	126129	88014	250009	64196.5	90668.8	113568	C03088	-	C03088	-
MWS2910	242.113	126.066	241.106	[M+H]+	5-Methyl-2'-Deoxycytidine	Nucleotides and derivatives	3	70827.1	99960.7	60717.7	67826	76951.1	88712.9	185714	162504	124824	184536	139496	131910	C03592	-	C03592	-
mws0572	126.066	109.04	125.059	[M+H]+	5-Methylcytosine	Nucleotides and derivatives	3	57439.2	45236.6	35501.8	21668.9	43879.2	42810.2	34041.7	51035.2	23209.3	38688.7	50192.9	16139.6	C02376	ko00240,ko01100	C02376	-
MWSslk102	155.012	119.036	154.005	[M+H]+	6-Chloropurine	Nucleotides and derivatives	3	148720	134837	156164	173965	148135	188895	157306	135202	162671	176375	188414	173028	-	-	-	-
MWS4525	166.07	124.05	165.065	[M+H]+	6-O-methylguanine	Nucleotides and derivatives	2	139035	169524	118276	187701	163337	272703	244401	201757	192529	127106	130142	115797	-	-	-	-
pme3968	166.072	149.046	165.065	[M+H]+	7-Methylguanine	Nucleotides and derivatives	3	63302	54549.8	37709.1	108080	115890	126040	153548	147516	98213.8	95006.2	99866.1	62197.2	C02242	-	C02242	-
mws1060	267.07	135.03	268.081	[M-H]-	9-(Arabinosyl)hypoxanthine	Nucleotides and derivatives	1	107104	131380	54340.9	78251	69515	73414.8	59669	78462.4	31044.4	40339.7	30435	16001.9	-	-	-	-
Wcjp001256	268.1	136.06	267.097	[M+H]+	9-Alpha-Ribofuranosyladenine*	Nucleotides and derivatives	1	1.14318e+08	1.08899e+08	1.07973e+08	1.00926e+08	9.79713e+07	1.07124e+08	1.28567e+08	1.19104e+08	1.0568e+08	9.79237e+07	9.24827e+07	7.49814e+07	-	-	-	-
Zmsp001773	268.11	136.07	267.097	[M+H]+	9-Arabinosyladenine*	Nucleotides and derivatives	1	1.17795e+08	1.17111e+08	1.1432e+08	1.13441e+08	1.00609e+08	1.10407e+08	1.27685e+08	1.22938e+08	1.01364e+08	8.76604e+07	9.9599e+07	8.30392e+07	-	-	-	-
MWSHC2054	136.062	119.036	135.054	[M+H]+	Adenine	Nucleotides and derivatives	3	2.2385e+07	2.41405e+07	3.27905e+07	2.05082e+07	2.12389e+07	2.86715e+07	2.83742e+07	2.9785e+07	1.76197e+07	2.66143e+07	3.20439e+06	1.60219e+07	C00147	ko00230,ko00908,ko01100,ko01110,ko01232	C00147	-
pmb0981	348.07	136.062	347.063	[M+H]+	Adenosine 5'-monophosphate	Nucleotides and derivatives	3	1.19517e+06	1.38575e+06	839877	301377	238054	428756	511592	442757	432229	514753	564054	331528	C00020	ko00230,ko00908,ko01100,ko01110,ko01232,ko01240	C00020	-
pme0230	268.1	136.06	267.097	[M+H]+	Adenosine*	Nucleotides and derivatives	1	1.13073e+08	1.23939e+08	1.1573e+08	1.19326e+08	1.06562e+08	1.20662e+08	1.33984e+08	1.13448e+08	1.02949e+08	9.94974e+07	9.37602e+07	8.39998e+07	C00212	ko00230,ko01100,ko01232,ko02010	C00212	-
pme1173	137.046	110.035	136.038	[M+H]+	Allopurinol	Nucleotides and derivatives	3	160334	230207	168717	278388	274799	321307	424143	354830	287319	318024	173034	163312	-	-	-	-
mws1715	252.11	136.06	251.102	[M+H]+	Cordycepin (3'-Deoxyadenosine)*	Nucleotides and derivatives	1	1.83763e+06	2.64898e+06	1.72032e+06	843539	846033	1.12999e+06	1.91339e+06	1.87157e+06	1.15673e+06	2.23435e+06	1.8874e+06	1.57124e+06	C08431	-	C08431	-
mws0884	328.05	134.05	329.053	[M-H]-	Cyclic 3',5'-Adenylic acid	Nucleotides and derivatives	1	193790	224458	137959	141490	127182	157267	170063	164690	104522	53778.8	58262.2	39010.1	C00575	ko00230,ko01100	C00575	-
ML10180524	244.09	112.05	243.085	[M+H]+	Cytarabine	Nucleotides and derivatives	2	7.84639e+06	6.32618e+06	3.11109e+06	3.62256e+06	3.29016e+06	3.56025e+06	6.26819e+06	5.2088e+06	2.27415e+06	1.25949e+06	2.25749e+06	1.25132e+06	C02961	-	C02961	-
pme3732	244.09	112.05	243.085	[M+H]+	Cytidine	Nucleotides and derivatives	1	1.14647e+07	8.33747e+06	1.21917e+07	1.29495e+07	1.26228e+07	1.16107e+07	1.51551e+07	1.49191e+07	1.15102e+07	9.9165e+06	6.71927e+06	4.59328e+06	C00475	ko00240,ko01100,ko01232,ko02010	C00475	-
MWSslk257	324.06	112.052	323.052	[M+H]+	Cytidine 5'-monophosphate(Cytidylic acid)	Nucleotides and derivatives	3	272340	365092	266986	168608	128385	214379	249120	150121	124160	122383	134662	116029	C00055	ko00240,ko01100,ko01232	C00055	-
mws0255	112.05	95.02	111.043	[M+H]+	Cytosine	Nucleotides and derivatives	1	3.73358e+06	2.72416e+06	1.73308e+06	2.97987e+06	3.19372e+06	3.36559e+06	6.27315e+06	5.40922e+06	3.45166e+06	2.10982e+06	2.34763e+06	1.85245e+06	C00380	ko00240,ko01100,ko01232	C00380	-
MWS5083	455.097	96.9685	456.105	[M-H]-	Flavin Single Nucleotide(FMN)	Nucleotides and derivatives	3	62300.6	46011.4	44798.8	53170.4	40224.4	73402	44034.7	41889.2	52618.3	60008.9	35429.7	49519.9	C00061	ko00190,ko00740,ko01100,ko01110,ko01240	C00061	-
pme1109	152.06	135.03	151.049	[M+H]+	Guanine	Nucleotides and derivatives	1	2.82011e+06	4.05499e+06	2.42767e+06	1.14447e+07	6.39231e+06	4.64363e+06	1.63803e+07	6.93209e+06	7.82461e+06	5.92967e+06	3.21901e+06	5.84491e+06	C00242	ko00230,ko01100,ko01232	C00242	-
pme1178	284.1	152.06	283.092	[M+H]+	Guanosine	Nucleotides and derivatives	1	2.92794e+07	2.72915e+07	1.83633e+07	1.83651e+07	2.58018e+07	2.28486e+07	1.95001e+07	1.48559e+07	1.51243e+07	9.31629e+06	9.96089e+06	6.49974e+06	C00387	ko00230,ko01100,ko01232,ko02010	C00387	-
mws0609	344.04	150.04	345.047	[M-H]-	Guanosine 3',5'-cyclic monophosphate	Nucleotides and derivatives	1	329443	300011	270411	251629	188577	324638	361045	293388	250957	179485	121989	115754	C00942	ko00230,ko01100	C00942	-
MW0150660	442.02	354.04	443.024	[M-H]-	Guanosine 5'-diphosphate	Nucleotides and derivatives	3	34279	44805.5	28951.5	25993	23701.5	19721.9	25104.1	22412.5	24205.8	3227.35	3227.35	3227.35	-	-	-	-
pmb0998	364.065	152.057	363.058	[M+H]+	Guanosine 5'-monophosphate	Nucleotides and derivatives	3	193043	304589	208897	58398.8	72715.2	88186	85863.1	59567.2	69728	11679.8	11679.8	11679.8	C00144	ko00230,ko01100,ko01232	C00144	-
pme0033	137.046	119.035	136.038	[M+H]+	Hypoxanthine	Nucleotides and derivatives	3	211683	242818	183746	177667	244432	233106	293653	326379	222727	223908	304472	141412	C00262	ko00230,ko01100,ko01232	C00262	-
pme1119	269.088	137.046	268.081	[M+H]+	Inosine	Nucleotides and derivatives	3	770290	873872	756050	864286	634396	735805	1.12105e+06	728161	630731	535470	517073	451776	C00294	ko00230,ko01100,ko01232,ko02010	C00294	-
MWS5173	112.05	70.0284	111.043	[M+H]+	Isocytosine	Nucleotides and derivatives	3	96505.3	69050.6	113892	121634	110324	91274.8	103436	141866	131236	168084	215335	144094	-	-	-	-
pmb0964	366.177	204.124	365.17	[M+H]+	Isopentenyladenine-7-N-glucoside	Nucleotides and derivatives	3	268322	155353	215144	356799	377527	384116	470713	354842	327775	568166	501675	375986	-	-	-	-
mws0984	236.08	164.06	237.086	[M-H]-	L-Sepiapterin	Nucleotides and derivatives	3	140521	129590	102782	76150.4	69130.2	102501	44949.5	24333.4	25891.6	257862	289468	154810	C00835	ko00790,ko01100	C00835	-
Wdtp002974	404.15	207.06	403.149	[M+H]+	N-(p-hydroxybenzyl) adenosine	Nucleotides and derivatives	1	415921	340215	344010	192511	140744	163889	83316.3	111626	105963	136702	161913	131873	-	-	-	-
Lmcp002302	312.13	180.088	311.123	[M+H]+	N6-(2-Hydroxyethyl)adenosine*	Nucleotides and derivatives	3	1.7811e+06	1.80969e+06	1.17816e+06	2.21981e+06	3.09729e+06	1.83882e+06	1.81623e+06	2.07401e+06	1.41901e+06	2.16986e+06	2.20728e+06	1.54578e+06	-	-	-	-
Wcfp002357	413.14	162.04	412.134	[M+H]+	N6-Threonylcarbamoyladenosine	Nucleotides and derivatives	1	206649	122473	157585	243243	290598	267171	252541	241808	208828	405447	416936	332968	-	-	-	-
MWS4354	282.12	150.08	281.112	[M+H]+	N6-methyladenosine	Nucleotides and derivatives	2	650964	666249	431027	845268	836333	714509	713387	618283	330557	556445	483658	318187	-	-	-	-
pmb0197	298.115	166.072	297.107	[M+H]+	N7-Methylguanosine	Nucleotides and derivatives	3	201289	205616	150343	67499	94938.6	108337	174699	105984	83437	46338.3	73403.3	28628	C20674	-	C20674	-
pmc0281	400.146	136.062	399.139	[M+H]+	Ribosyladenosine	Nucleotides and derivatives	3	58688.6	89391.5	77664.1	68682.1	77231.3	96960.1	82805.8	97036.3	77055.5	64618.9	69679	52122.4	-	-	-	-
pme3337	384.12	252.07	383.108	[M+H]+	Succinyladenosine	Nucleotides and derivatives	1	4.33775e+06	3.82013e+06	2.11228e+06	2.23428e+06	3.66789e+06	3.52902e+06	2.19858e+06	2.62163e+06	2.4412e+06	3.96056e+06	4.10477e+06	2.32662e+06	-	-	-	-
pme0264	243.097	127.05	242.09	[M+H]+	Thymidine	Nucleotides and derivatives	3	442915	381255	296247	509009	662640	540187	461687	557732	297963	764450	700413	455323	C00214	ko00240,ko01100,ko01232	C00214	-
pme0257	111.02	67.0302	112.027	[M-H]-	Uracil	Nucleotides and derivatives	3	27427.5	19061.5	15758.7	26115.3	27451.4	42814.7	41431.9	46726	37265.8	31643.9	44294.3	45144.1	C00106	ko00240,ko00410,ko00770,ko01100,ko01232	C00106	-
mws0248	243.06	110.02	244.07	[M-H]-	Uridine	Nucleotides and derivatives	1	513763	479106	405897	389231	421388	428288	410640	344869	244516	262290	171609	211577	C00299	ko00240,ko01100,ko01232,ko02010	C00299	-
pme3188	323.03	211	324.036	[M-H]-	Uridine 5'-monophosphate	Nucleotides and derivatives	1	475097	528282	332652	166587	198306	252176	186315	140615	125061	113154	82568.5	91286.1	C00105	ko00240,ko01100,ko01232,ko01240	C00105	-
mws0668	283.07	151.03	284.076	[M-H]-	Xanthosine	Nucleotides and derivatives	1	245148	237640	129524	338804	328708	378670	315038	333675	255108	693541	607807	426857	C01762	ko00230,ko00232,ko01100,ko01110,ko01232,ko02010	C01762	-
MW0168255	352.16	136.06	351.154	[M+H]+	n6-(cis-hydroxyisopentenyl)adenosine	Nucleotides and derivatives	3	125446	87323.1	114581	64924.4	115799	90364.2	89906.6	134404	119296	90363.1	90165.2	84618.6	-	-	-	-
Wbtn006715	301.04	151	302.043	[M-H]-	1,2,4,5,8-pentahydroxy-6-methylanthracene-9,10-dione*	Flavonoids	1	425203	399196	149077	409692	598824	299979	57570.4	66875.7	29830.4	356222	258407	180979	-	-	-	-
Wbtp004961	303.05	229.05	302.043	[M+H]+	1,2,4,5-tetrahydroxy-7-(hydroxymethyl)anthracene-9,10-dione	Flavonoids	3	628825	675102	581381	114309	255013	118981	136038	163434	79357.7	63319.7	60264.8	27618.4	-	-	-	-
Wbtp005759	303.05	303.05	302.043	[M+H]+	1,2,5,7,8-pentahydroxy-3-methylanthracene-9,10-dione	Flavonoids	1	870547	1.24993e+06	534404	991178	1.13484e+06	897054	149414	161829	73991.5	1.16877e+06	563959	388301	-	-	-	-
Lmqn006260	301.04	151	302.043	[M-H]-	2',3',4',5,7-Pentahydroxyflavone*	Flavonoids	1	538957	637647	263494	554354	581260	513055	93543.2	64665.8	25594.3	461704	371042	231040	-	-	-	-
Hmdp001950	303.12	195.09	302.115	[M+H]+	2',7-Dihydroxy-3',4'-dimethoxyisoflavan	Flavonoids	3	107420	108397	79464	24234.6	26992.5	37308.3	4846.92	4846.92	4846.92	936442	758593	646783	-	-	-	-
Lmdn006025	287.06	125.02	288.063	[M-H]-	2-Hydroxy-2,3-dihydrogenistein	Flavonoids	3	316561	301811	185960	171365	179162	189778	53830.6	56240.6	41788.2	87627.9	73205	38932.6	C12631	ko00943,ko01100,ko01110	C12631	-
Jmgn005927	287.06	125.03	288.063	[M-H]-	2-hydroxynaringenin	Flavonoids	2	386228	446784	164568	218169	166094	218099	70658.6	52417.8	53824.2	74361.5	107976	49343.6	-	-	-	-
Lmtp003948	481.13	319.05	480.127	[M+H]+	3',5',5,7-Tetrahydroxy-4'-methoxyflavanone-3'-O-glucoside	Flavonoids	3	261149	362400	118755	47400.9	25944.1	31201.4	5188.82	5188.82	5188.82	51575.6	5188.82	5188.82	-	-	-	-
Zbsp003857	479.12	317.06	478.111	[M+H]+	3'-O-Methyltricetin-5-O-glucoside	Flavonoids	1	8.10325e+06	3.66056e+06	4.35059e+06	2.13216e+06	1.14221e+06	1.07207e+06	1.70929e+06	1.35147e+06	1.32314e+06	576944	582143	190297	-	-	-	-
Zblp004717	625.17	317.07	624.169	[M+H]+	3'-methoxyquercetin-3-O-L-rhamnosyl(1→2)-glucopyranoside*	Flavonoids	1	1.19261e+07	1.79224e+07	1.17585e+07	9.21902e+06	5.75047e+06	7.58531e+06	8.85699e+06	1.99152e+07	9.76024e+06	3.38184e+06	3.31725e+06	2.25379e+06	-	-	CM00608	MetMap115,MetMap116
Zmpp002571	303.05	257.05	302.043	[M+H]+	3,3',4',5',7-Pentahydroxyflavone; Robinetin	Flavonoids	3	138609	1.10719e+06	240196	176720	253064	86773.1	221855	260267	33168.1	50618.2	27459.2	9358.11	C10177	-	C10177	-
Zmpn002440	287.058	135.046	288.063	[M-H]-	3,4,2',4',6'-Pentahydroxychalcone	Flavonoids	3	49410	44642.9	22493.7	36349.3	13651.9	16478.7	12498.4	19435	11365.7	17155.3	8527.27	12694.6	C15525	ko00941,ko01100,ko01110	C15525	-
NK10256198	285.041	257.047	286.048	[M-H]-	3,5,7,2'-Tetrahydroxyflavone; Datiscetin	Flavonoids	3	145857	134349	54003.9	26075.7	22332.1	37246.4	18388.5	15163.3	11018.5	153728	125574	76971	C10036	-	C10036	-
mws0914	271.061	151.003	272.068	[M-H]-	3,5,7-Trihydroxyflavanone (Pinobanksin)	Flavonoids	3	162877	150420	84202.6	107631	90322.1	125848	86301.6	83477.5	61112	109073	89220.5	54861.7	C09826	ko00941	C09826	-
Lamn006238	477.13	315.09	478.147	[M-H]-	3,9-dihydroeucomnalin glucoside	Flavonoids	3	579761	389362	445344	291954	223892	296736	500031	488731	328649	151182	65780.3	99744.1	-	-	-	-
Lmnp002448	641.17	479.11	640.164	[M+H]+	5,7,3',4'-Tetrahydroxy-6-methoxyflavone-8-C-[glucosyl-(1-2)]-glucoside	Flavonoids	2	220699	286451	312872	129589	187619	113389	103233	115781	82197.1	55680.3	36258.4	23286.9	-	-	-	-
Lmqn009304	325.108	293.082	326.115	[M-H]-	5-Hydroxy-7,4'-dimethoxy-6,8-dimethylflavone; Eucalyptin	Flavonoids	3	15712	14048.7	7602.02	11096.4	9966.49	11272.7	10462.1	14575.7	5649.83	9682.19	8774.77	11791.9	-	-	-	-
Jmgn004021	449.11	269.05	450.116	[M-H]-	6-C-Glucosyl-2-Hydroxynaringenin	Flavonoids	3	1.08124e+06	849505	275374	382225	383628	449152	60202	114823	49041.8	9808.36	9808.36	9808.36	-	-	-	-
Zmhp001956	789.2	303.05	788.201	[M+H]+	6-Hydroxykaempferol-3,6,7-O-triglucoside	Flavonoids	1	52322.4	57304.8	37557.1	3857.91	3857.91	3857.91	3857.91	3857.91	3857.91	3857.91	3857.91	3857.91	-	-	-	-
pmp001310	627.16	303.05	626.148	[M+H]+	6-Hydroxykaempferol-3,6-O-Diglucoside*	Flavonoids	1	1.38255e+07	1.27108e+07	8.9323e+06	3.75207e+06	6.5371e+06	5.76546e+06	3.33212e+06	5.6424e+06	2.13358e+06	657784	582468	278806	-	-	CM00496	MetMap113,MetMap114
Zmhp002640	773.21	303.05	772.206	[M+H]+	6-Hydroxykaempferol-3-O-Rutinoside-6-O-glucoside*	Flavonoids	1	7.30518e+06	8.30105e+06	8.14392e+06	2.79879e+06	2.24462e+06	1.88825e+06	2.60107e+06	1.11951e+06	1.44961e+06	278767	257867	140833	-	-	CM00511	MetMap113,MetMap114
Zmhp002730	627.16	303.05	626.148	[M+H]+	6-Hydroxykaempferol-6,7-O-Diglucoside*	Flavonoids	1	840490	480572	914307	327763	318598	234450	91300.1	93037.1	74608.7	33769.2	41755.4	22861.2	-	-	-	-
pmp001309	465.1	303.05	464.096	[M+H]+	6-Hydroxykaempferol-7-O-glucoside	Flavonoids	1	7.51103e+06	8.60174e+06	1.05591e+07	4.34862e+06	3.48613e+06	3.74841e+06	1.48115e+06	2.83564e+06	1.40467e+06	978140	885307	251639	-	-	CM00470	MetMap114
Lmjp003295	479.118	317.073	478.111	[M+H]+	6-Methoxykaempferol-3-O-glucoside*	Flavonoids	1	1.32102e+07	1.65907e+07	2.33753e+07	8.34506e+06	1.18937e+07	1.21407e+07	1.60966e+07	2.0271e+07	9.31713e+06	6.29306e+06	3.64206e+06	2.13957e+06	-	-	CM00471	MetMap113,MetMap114
MWSHY0202	237.091	135.047	236.084	[M+H]+	6-Methylflavone	Flavonoids	3	3434.67	3434.67	3434.67	23247.4	17173.3	34878.3	55134.1	21557.5	52119	44479.4	36433.2	30221	-	-	-	-
Hagn003556	387.16	207.1	388.095	[M-H]-	7-Benzyloxy-5-hydroxy-3',4'-methylenedioxyflavonoid	Flavonoids	3	48109	55813.2	94678.7	127976	87430	88776.7	54715.2	83641.8	91888	92049.7	64936	80116.1	-	-	-	-
Smnp003415	409.15	247.09	408.142	[M+H]+	7-O-Methylaloesin	Flavonoids	3	206689	191555	195519	106268	153689	133290	204048	89634.7	168109	573558	633027	404875	-	-	-	-
Lmpn006208	461.11	315.052	462.116	[M-H]-	8-Methoxykaempferol-7-O-rhamnoside	Flavonoids	3	2.20853e+06	2.54135e+06	1.29979e+06	1.4496e+06	1.2388e+06	1.3296e+06	1.53059e+06	1.17447e+06	752938	386471	414998	297227	-	-	CM00468	MetMap114
pme3285	275.091	139.039	274.084	[M+H]+	Afzelechin (3,5,7,4'-Tetrahydroxyflavan)	Flavonoids	3	109622	160213	79654.7	17236.6	11793.9	10243.8	14979.2	1465.58	7261.06	293.117	293.117	293.117	C09320	ko00941,ko01110	C09320	-
MWS20148	433.113	271.074	432.106	[M+H]+	Apigenin-4'-O-glucoside*	Flavonoids	3	31001	46295.8	46644.4	26442.6	16689	44229.8	3337.8	22794.8	3337.8	39209	30043.7	38288.5	-	-	-	-
mws0072	433.113	271.06	432.106	[M+H]+	Apigenin-5-O-glucoside	Flavonoids	3	47088.3	62164.6	44017.3	60055	47201.1	62830	5022.21	5022.21	25111	80330	50343.8	55224.9	-	-	-	-
MWSHY0189	433.113	271.066	432.106	[M+H]+	Apigenin-7-O-glucoside(Cosmosiin)*	Flavonoids	3	46494.7	47185.1	33535.9	5835.42	5835.42	5835.42	5835.42	5835.42	5835.42	62524.8	30952.9	41939	C04608	ko00944	C04608	-
MWSHY0163	289.071	215.071	288.063	[M+H]+	Aromadendrin (Dihydrokaempferol)	Flavonoids	3	86081.3	112408	73175.1	40119.1	58487.1	53567.5	4825.34	4825.34	4825.34	32007.4	24126.7	33538.4	C00974	ko00941,ko01100,ko01110	C00974	-
Lmtn002796	449.11	287.06	450.116	[M-H]-	Aromadendrin-7-O-glucoside	Flavonoids	2	737917	1.06789e+06	508544	410086	324527	333243	104788	75808.5	70615.4	67373.2	88060.9	31393.6	-	-	CM00465	MetMap114
Lmsp004915	449.11	287.06	448.101	[M+H]+	Aureusidin-4-O-glucoside*	Flavonoids	1	4.21037e+07	440243	440243	9.10253e+06	1.52575e+07	440243	4.35194e+06	5.03074e+06	4.0776e+06	4.98791e+06	3.47717e+06	2.20122e+06	-	-	-	-
MWSHY0100	435.091	303.058	434.085	[M+H]+	Avicularin(Quercetin-3-O-α-L-arabinofuranoside)*	Flavonoids	3	1.30377e+06	1.71047e+06	1.24089e+06	382603	403093	432960	407306	321263	266636	132427	133157	84670.6	C22608	-	C22608	-
Lmdp003808	317.07	302.04	316.058	[M+H]+	Azaleatin (5-O-Methylquercetin)	Flavonoids	3	7.33919e+06	4.79577e+06	2.98723e+06	699345	650331	1.1583e+06	1.46961e+06	1.92348e+06	889591	849245	741749	711369	C10022	-	C10022	-
HJN090	433.115	271.06	434.121	[M-H]-	Butin-7-O-glucoside*	Flavonoids	3	461487	386810	330137	127914	120884	204840	179468	197299	97269.4	115154	58175.4	55478.3	-	-	-	-
pme3475	273.076	153.018	272.068	[M+H]+	Butin; 7,3',4'-Trihydroxyflavanone*	Flavonoids	3	172988	166765	157326	103543	167486	193666	112251	123932	72636.3	148269	179864	100075	C09614	ko00941	C09614	-
Wbtn007675	285.04	285.04	286.048	[M-H]-	Calyxanthone	Flavonoids	3	4.5982e+06	4.26787e+06	1.85895e+06	1.15323e+06	1.21576e+06	1.37569e+06	587784	540121	484602	4.23539e+06	4.8331e+06	3.03194e+06	-	-	-	-
Smbn003459	287.05	153.01	288.063	[M-H]-	Carthamidin	Flavonoids	3	21963.1	12756.1	8115.59	20496.9	12369.2	15096	1623.12	1623.12	1623.12	1623.12	1623.12	1623.12	-	-	-	-
pmn001716	447.09	285.04	448.101	[M-H]-	Carthamone	Flavonoids	3	1.37116e+06	2.1928e+06	1.27273e+06	744483	703551	836605	465062	185701	309772	787658	309521	249991	C08598	-	C08598	-
mws0355	441.083	169.015	442.09	[M-H]-	Catechin gallate*	Flavonoids	3	53874.1	64659.6	22421.2	21237.4	11150.6	13414.1	2230.12	22359	2230.12	38196.7	64030.6	48319.5	-	-	-	-
MWSHY0065	291.09	139.04	290.079	[M+H]+	Catechin*	Flavonoids	1	1.12652e+07	1.44552e+07	6.30509e+06	571205	516450	395730	208685	145795	182497	107212	97005.4	100451	C06562	ko00941,ko01110	C06562	-
pmn001416	451.1	341.06	452.111	[M-H]-	Catechin-(7,8-bc)-4α-(3,4-dihydroxyphenyl)-dihydro-2-(3H)-one*	Flavonoids	1	1.97474e+06	2.91485e+06	1.37056e+06	732199	441371	710778	269470	284817	165860	126617	88565.7	66105.9	-	-	-	-
pmn001415	451.1	341.06	452.111	[M-H]-	Catechin-(7,8-bc)-4β-(3,4-dihydroxyphenyl)-dihydro-2-(3H)-one	Flavonoids	1	1.93175e+06	2.76356e+06	1.13727e+06	631374	476489	828612	257220	303162	149639	132286	92632.9	90304.2	-	-	-	-
pmb2947	865.2	407.1	866.206	[M-H]-	Catechin-catechin-catechin	Flavonoids	3	273873	396651	185167	55594.5	87905.9	35061.6	7012.32	7012.32	7012.32	7012.32	7012.32	7012.32	-	-	-	-
Zmhn001036	433.11	271.06	434.121	[M-H]-	Choerospondin	Flavonoids	3	355342	449778	306317	249181	221584	289122	205878	148012	214821	228869	173281	134270	-	-	-	-
HJAP026	625.18	463.13	624.169	[M+H]+	Chrysoeriol-6-C-glucoside-4'-O-glucoside	Flavonoids	3	279467	192193	218734	226873	267958	182161	156253	58954.4	141966	117011	86248.1	61625	-	-	-	-
pmn001417	451.1	341.1	452.111	[M-H]-	Cinchonain Ic	Flavonoids	2	2.67002e+06	2.60242e+06	1.26605e+06	595154	346362	559011	299230	195033	181495	104863	77478.7	79328.8	-	-	-	-
pmn001418	451.1	341.1	452.111	[M-H]-	Cinchonain Id*	Flavonoids	1	2.30062e+06	2.26668e+06	1.14574e+06	649277	502117	669303	278957	248132	139984	124727	138948	84994.2	-	-	-	-
HJN055	435.13	273.08	436.137	[M-H]-	Dihydrocharcone-4'-O-glucoside*	Flavonoids	1	1.43668e+06	760573	463010	435218	504780	597348	499606	244490	236363	215150	217595	86977.8	-	-	-	-
Cmsp004086	303.087	229.083	302.079	[M+H]+	Dihydrokaempferide	Flavonoids	3	311856	485436	229760	98251.9	134655	245897	95866.1	158783	36115.3	62364.9	33452.4	31641.6	-	-	CM00456	MetMap114
Lmlp005236	451.123	289.083	450.116	[M+H]+	Dihydrokaempferol-3-O-glucoside*	Flavonoids	3	222464	541733	238619	57823.9	50947.6	90226.2	85265.9	61648.9	56088.1	10189.5	10189.5	10189.5	-	-	CM00464	MetMap113,MetMap114
Hmmp004965	463.124	301.07	462.116	[M+H]+	Diosmetin-7-O-glucoside	Flavonoids	3	272474	307517	272287	86094.3	110347	108099	140402	173019	96936.2	51702.6	71878.2	89448.5	-	-	-	-
Lamn006527	287.05	125.02	288.063	[M-H]-	Drimiopsin C*	Flavonoids	1	322937	349205	178728	194734	218261	202522	46749.6	46042.2	31876.5	83563.7	82268.9	44170.9	-	-	-	-
mws1422	275.091	107.049	274.084	[M+H]+	Epiafzelechin	Flavonoids	3	55909.8	94056.8	48586.1	43164	31507.9	42144.2	43170.9	33481.1	18745.7	3749.14	3749.14	3749.14	C12128	ko00941,ko01110	C12128	-
mws1397	441.083	169.016	442.09	[M-H]-	Epicatechin gallate*	Flavonoids	3	48265.5	40138	17811.6	17886.1	25856	21235.3	17969.7	24696.6	8989.89	60661.1	32583.1	26974.1	-	-	-	-
HJN041	451.12	289.07	452.132	[M-H]-	Epicatechin glucoside	Flavonoids	1	2.00775e+06	2.08187e+06	1.40862e+06	456113	437174	491719	186424	111711	105499	58433.6	51496.1	64499.7	-	-	-	-
MWSHY0174	291.086	139.04	290.079	[M+H]+	Epicatechin*	Flavonoids	1	1.22167e+07	9.92421e+06	6.24102e+06	803181	664866	647383	287953	153761	95289.7	66475	49543.2	56073.4	C09727	ko00941,ko01100,ko01110	C09727	-
Zmdn002400	451.125	289.073	452.132	[M-H]-	Epicatechin-3'-O-β-D-glucopyranoside*	Flavonoids	1	2.32163e+06	2.31397e+06	1.24915e+06	416104	337981	433039	192824	186741	151644	65653.1	37617.7	57526.8	-	-	-	-
pmb3114	561.14	289.07	562.148	[M-H]-	Epicatechin-epiafzelechin	Flavonoids	1	235755	249013	138878	25576.1	26354.5	18631.6	2578.73	2578.73	12893.7	2578.73	2578.73	2578.73	-	-	-	-
mws0064	287.056	135.045	288.063	[M-H]-	Eriodictyol (5,7,3',4'-Tetrahydroxyflavanone)	Flavonoids	3	46003	47870.2	32559.4	27626	20358.8	16353.4	19027.2	14456	6189.46	23067.5	12973.5	10205.1	C05631	ko00941,ko01100,ko01110	C05631	-
MWSHY0092	597.18	289.072	596.174	[M+H]+	Eriodictyol-7-O-Rutinoside (Eriocitrin)*	Flavonoids	3	83886.3	156135	60777.1	63881	39712.5	47606.7	59123.7	59116.2	51053.3	39096.2	20954.5	21933.3	C09732	-	C09732	-
MWS20145	451.123	289.074	450.116	[M+H]+	Eriodictyol-7-O-glucoside*	Flavonoids	3	1.66886e+06	2.29568e+06	1.84897e+06	515280	414131	369720	111027	132251	109968	153231	76503.7	91360.4	-	-	-	-
Lajp003377	579.15	127.04	578.142	[M+H]+	Fisetinidol-(4α,6)-gallocatechin	Flavonoids	1	3.65276e+06	4.95856e+06	2.18611e+06	919831	710930	438229	226380	234969	98281.2	137747	202357	104815	-	-	-	-
Lmmp000897	611.143	287.054	610.132	[M+H]+	Gallocatechin-(4α→8)-gallocatechin	Flavonoids	3	620274	789453	401744	56636.4	57374.4	56221.8	69025	20869.1	37379.2	31856	30226.6	17705.5	-	-	-	-
Lahp003425	759.23	303.09	758.227	[M+H]+	Glucosylviscumneoside III	Flavonoids	3	455570	503273	347693	222942	170069	188686	95206.6	52020.6	63442.6	32597.9	30870.7	20269.2	-	-	-	-
Lmdn005433	493.062	317.03	494.07	[M-H]-	Gossypetin-8-O-β-D-glucuronide	Flavonoids	3	19805	14857.4	18433	8393.4	8307.45	7432.43	5932.27	10910.4	7205.28	1186.45	1186.45	1186.45	-	-	-	-
Zmhp005586	611.16	303.05	610.153	[M+H]+	Herbacetin-7-O-(3''-glucosyl)rhamnoside; Rhodiosin	Flavonoids	2	4.07185e+06	7.91784e+06	3.96262e+06	1.81071e+06	2.72844e+06	2.09055e+06	1.86573e+06	2.8105e+06	1.17884e+06	350999	488901	350605	-	-	-	-
MWSHY0049	303.086	177.055	302.079	[M+H]+	Hesperetin	Flavonoids	3	97339.7	165770	110233	79759.9	43034.1	50643.5	61166	71458.7	42706.9	43706.6	32934.1	31378.4	C01709	ko00941	C01709	-
pme1598	463.12	301.07	464.132	[M-H]-	Hesperetin-5-O-glucoside	Flavonoids	3	1.10056e+07	1.27776e+07	2.89139e+06	5.80942e+06	4.22194e+06	5.2506e+06	4.19695e+06	4.13342e+06	1.62318e+06	755270	692788	220634	-	-	-	-
MWSHY0019	611.197	303.086	610.19	[M+H]+	Hesperetin-7-O-neohesperidoside(Neohesperidin)*	Flavonoids	3	6.9402e+06	1.32804e+07	6.845e+06	2.13532e+06	1.78596e+06	3.90959e+06	2.67262e+06	2.25265e+06	2.22446e+06	785180	693041	471818	C09806	ko00941	C09806	-
MWSHY0116	611.197	303.087	610.19	[M+H]+	Hesperetin-7-O-rutinoside (Hesperidin)*	Flavonoids	3	6.58995e+06	8.6627e+06	7.61917e+06	2.22868e+06	1.9042e+06	3.30276e+06	2.06141e+06	2.70176e+06	1.98486e+06	651139	743207	412691	C09755	-	C09755	-
mws1033	303.086	153.018	302.079	[M+H]+	Homoeriodictyol	Flavonoids	3	189520	283622	142335	81238.3	121120	65565.4	101053	145041	74244.5	55768.1	64774.2	46219.4	C09756	ko00941	C09756	-
Wbtp003131	437.11	275.06	436.101	[M+H]+	Irisxanthone	Flavonoids	3	99437.6	114785	97262	11831.3	11831.3	11831.3	11831.3	11831.3	11831.3	11831.3	11831.3	11831.3	C10067	-	C10067	-
Zbzp003056	611.17	449.11	610.153	[M+H]+	Isoorientin-7-O-glucoside*	Flavonoids	2	292003	489767	518141	76104.5	50686.3	15500.3	43445.4	3100.06	3100.06	45126	49452.7	34519.1	-	-	-	-
Hmcp001578	641.17	479.11	640.164	[M+H]+	Isorhamnetin-3,7-O-diglucoside	Flavonoids	1	286797	219928	119332	93640.4	60946.4	72625.8	157770	98058	112148	116361	100278	82855	-	-	-	-
Hmcp001598	611.16	317.06	610.153	[M+H]+	Isorhamnetin-3-O-(2''-O-xylosyl)glucoside	Flavonoids	3	265358	274207	179848	175461	122736	150776	435442	401119	246814	61216.3	76755.5	31746.6	-	-	-	-
Zbpp001992	479.12	317.07	478.111	[M+H]+	Isorhamnetin-3-O-Glucoside*	Flavonoids	1	8.64312e+06	1.67419e+07	1.22549e+07	1.12824e+07	7.60004e+06	7.40616e+06	7.53375e+06	1.21808e+07	7.01269e+06	3.76459e+06	1.44081e+06	1.98637e+06	C22589	-	C22589	-
Lmsp004045	625.18	317.07	624.169	[M+H]+	Isorhamnetin-3-O-glucoside-7-O-rhamnoside	Flavonoids	1	490905	533545	745403	295587	194356	187819	228603	343359	171236	95655	134925	81131.8	-	-	-	-
MWSHY0064	625.17	317.07	624.169	[M+H]+	Isorhamnetin-3-O-neohesperidoside*	Flavonoids	1	1.26046e+07	1.84115e+07	1.12945e+07	7.83779e+06	5.49857e+06	6.1648e+06	8.35431e+06	2.02098e+07	9.04832e+06	3.7108e+06	2.94989e+06	1.87403e+06	-	-	-	-
Hmcp002539	463.12	317.06	462.116	[M+H]+	Isorhamnetin-3-O-rhamnoside	Flavonoids	2	6.09281e+06	6.85622e+06	7.49495e+06	2.31716e+06	3.04088e+06	1.9957e+06	3.62976e+06	3.41314e+06	1.56946e+06	1.18323e+06	984190	1.02443e+06	-	-	-	-
MWSHY0135	625.176	317.075	624.169	[M+H]+	Isorhamnetin-3-O-rutinoside (Narcissin)*	Flavonoids	1	1.06375e+07	1.50279e+07	1.77567e+07	5.69887e+06	7.8652e+06	6.95218e+06	1.28655e+07	1.4251e+07	6.19664e+06	3.20779e+06	2.25609e+06	1.78921e+06	-	-	-	-
Hmcp001589	787.23	317.06	786.222	[M+H]+	Isorhamnetin-3-O-rutinoside-4'-O-glucoside*	Flavonoids	1	4.04214e+06	3.94858e+06	2.69229e+06	2.28029e+06	1.33552e+06	2.04714e+06	1.39063e+06	804383	768331	1.21129e+06	555461	620352	-	-	-	-
Lmsp003252	641.17	317.07	640.164	[M+H]+	Isorhamnetin-3-O-sophoroside	Flavonoids	1	170490	240866	179858	107026	113888	99803.4	192989	116608	151883	225300	72312.6	55655.3	-	-	-	-
Lmsp003790	787.23	317.07	786.222	[M+H]+	Isorhamnetin-3-O-sophoroside-7-O-rhamnoside*	Flavonoids	1	4.17326e+06	4.24831e+06	2.81974e+06	1.36221e+06	1.27034e+06	2.22926e+06	1.26617e+06	841685	733048	714429	598413	366530	-	-	-	-
Hmcp002207	479.12	317.06	478.111	[M+H]+	Isorhamnetin-7-O-glucoside (Brassicin)*	Flavonoids	1	1.32245e+07	1.66482e+07	1.6793e+07	1.02048e+07	1.18294e+07	1.07496e+07	1.82204e+07	1.6195e+07	9.99202e+06	3.33149e+06	666299	3.56199e+06	-	-	-	-
mws0066	315.051	151.004	316.058	[M-H]-	Isorhamnetin; 3'-Methoxy-3,4',5,7-Tetrahydroxyflavone	Flavonoids	3	27577.5	29505	16153.2	22613.1	24150.1	17165.3	9563.78	11323	10513.5	30380.4	26861.5	19841.7	C10084	-	C10084	-
Lmlp006175	435.129	273.089	434.121	[M+H]+	Isosalipurposide (Phlorizin Chalcone)	Flavonoids	3	291881	437189	372500	119318	233508	147216	95285.3	102192	66969	90570.3	69640.7	58576.7	C16406	ko00941	C16406	-
mws1068	285.04	151	286.048	[M-H]-	Kaempferol (3,5,7,4'-Tetrahydroxyflavone)	Flavonoids	1	114596	127723	57521.2	38690.9	27329.2	29135.6	12557.8	18477.5	8228.62	147044	115548	89989.5	C05903	ko00941,ko00944,ko01100,ko01110	C05903	MetMap113,MetMap114
Lmbp002592	611.16	287.05	610.153	[M+H]+	Kaempferol-3,7-O-diglucoside	Flavonoids	2	734418	1.1081e+06	554155	44250.5	52157.1	52867.9	46902.4	39120.4	35400.4	38050.4	44250.3	25666.4	-	-	-	-
pmn001642	503.083	459.1	504.09	[M-H]-	Kaempferol-3-O-(2''-O-acetyl)glucuronide	Flavonoids	3	125122	111595	79219.6	82504.2	85080	83427.8	99711.2	53649.9	42732.1	2911.86	14559.3	2911.86	-	-	CM00474	MetMap114
Lmmn003398	489.107	285.04	490.111	[M-H]-	Kaempferol-3-O-(6''-O-acetyl)glucoside	Flavonoids	3	214121	332822	143453	11856.9	9477.78	20901.2	18288.3	9586.04	14807.2	74520.9	51406.2	24154.8	-	-	CM00473	MetMap113
Xmyp004945	757.22	287.06	756.211	[M+H]+	Kaempferol-3-O-(6''-Rhamnosyl-2''-Glucosyl)Glucoside (Camelliaside A)	Flavonoids	2	451882	518569	311444	288229	309753	461743	71383.6	81414.2	73936.7	60917.1	64211.8	67575	-	-	CM00508	MetMap113
Lmdp004696	817.219	369.12	816.211	[M+H]+	Kaempferol-3-O-(6''-Sinapyl)glucosyl-(1→2)-Galactoside	Flavonoids	3	49055.7	64176.7	36928.5	2411.17	2411.17	2411.17	12055.9	14636.2	17559	2411.17	2411.17	2411.17	-	-	CM00518	MetMap113
Lmdp004892	535.11	287.05	534.101	[M+H]+	Kaempferol-3-O-(6''-malonyl)galactoside	Flavonoids	2	2.06262e+06	2.81524e+06	721435	144420	93785.8	113962	105304	58979.7	88874	447988	354558	221358	-	-	CM00477	MetMap113
Lmbp003668	419.097	287.054	418.09	[M+H]+	Kaempferol-3-O-arabinoside (Juglanin)	Flavonoids	3	1.19714e+06	2.4846e+06	741539	244171	167271	159006	86902.3	140264	125035	481570	233802	129272	-	-	-	-
Hmcp001858	565.15	287.05	564.148	[M+H]+	Kaempferol-3-O-arabinoside-7-O-rhamnoside	Flavonoids	2	130326	172994	105938	86247.8	24514.9	26249.8	36267.8	31364.5	35639.9	4902.99	4902.99	4902.99	-	-	CM00480	MetMap114
mws0913	447.093	285.041	448.101	[M-H]-	Kaempferol-3-O-galactoside (Trifolin)	Flavonoids	3	2.72688e+06	3.17025e+06	2.02568e+06	803103	676100	866904	425001	357713	345923	1.01102e+06	800532	271851	C12626	ko00944,ko01110	C12626	MetMap113
Xmyp005599	611.16	287.06	610.153	[M+H]+	Kaempferol-3-O-galactoside-4'-O-glucoside	Flavonoids	2	76574.2	199621	124343	60489	68875.8	69871	46539.8	68866.3	47491.8	40026.1	39026.4	12830.4	-	-	CM00493	MetMap113,MetMap114
MWSslk254	595.166	287.06	594.159	[M+H]+	Kaempferol-3-O-glucorhamnoside*	Flavonoids	1	4.75155e+06	74067.5	74067.5	1.65215e+06	1.73517e+06	74067.5	2.88802e+06	2.54953e+06	2.27258e+06	1.37567e+06	370338	602513	-	-	CM00488	MetMap113
Lmsp004670	595.17	287.06	594.159	[M+H]+	Kaempferol-3-O-glucoside-7-O-rhamnoside*	Flavonoids	1	1.97425e+06	3.06181e+06	3.30305e+06	1.19271e+06	1.54769e+06	998710	1.83554e+06	1.67185e+06	804281	752854	380428	372587	-	-	CM00487	MetMap113,MetMap114
MWSHY0061	595.16	287.06	594.159	[M+H]+	Kaempferol-3-O-neohesperidoside*	Flavonoids	1	2.9044e+06	4.266e+06	4.3541e+06	1.66704e+06	1.55411e+06	1.40563e+06	1.81842e+06	1.64333e+06	1.26444e+06	561200	536010	430560	-	-	CM00489	MetMap113
mws0919	431.1	285.04	432.106	[M-H]-	Kaempferol-3-O-rhamnoside (Afzelin)(Kaempferin)	Flavonoids	1	5.8231e+06	5.08311e+06	2.93487e+06	1.93308e+06	1.79445e+06	2.68566e+06	1.98689e+06	2.11288e+06	1.20642e+06	2.86126e+06	2.85284e+06	1.95103e+06	C16911	ko00944	C16911	MetMap114
Zmcp003989	595.16	287.05	594.159	[M+H]+	Kaempferol-3-O-rhamnosyl(1→2)glucoside	Flavonoids	1	355357	495266	335873	112307	99643.8	69225.4	57503.2	56984	50321.9	48239	33133.1	10724	-	-	-	-
pme1605	593.151	285.039	594.159	[M-H]-	Kaempferol-3-O-robinobioside(Biorobin)	Flavonoids	3	127622	182075	366373	251415	166791	404870	779496	450718	400518	189406	184249	232777	-	-	CM00490	MetMap113
MWSHY0050	595.17	287.05	594.159	[M+H]+	Kaempferol-3-O-rutinoside(Nicotiflorin)*	Flavonoids	1	2.88484e+06	3.28245e+06	3.78401e+06	1.47293e+06	1.28379e+06	1.25119e+06	1.6901e+06	1.74598e+06	1.03196e+06	879488	562572	464779	C21833	ko00944,ko01110	C21833	-
Lmpp003268	757.22	287.06	756.211	[M+H]+	Kaempferol-3-O-rutinoside-7-O-glucoside	Flavonoids	2	388266	529942	379808	331279	572710	313835	183682	74865.5	66647.6	87965.8	78168.5	45852.5	-	-	CM00507	MetMap113,MetMap114
HJAP148	581.15	287.06	580.143	[M+H]+	Kaempferol-3-O-sambubioside	Flavonoids	1	332067	531628	302892	188386	185519	136517	81834.4	112200	85631.4	94116.4	84411.2	42364.1	-	-	CM00483	MetMap113
Zbjn004215	609.145	285.039	610.154	[M-H]-	Kaempferol-3-O-sophoroside	Flavonoids	3	50530.8	58939.3	34010.7	74642.3	66854.2	87282.5	27847.8	16197.9	12770.4	2554.08	19423.5	2554.08	C12634	ko00944,ko01110	C12634	MetMap113
Lmqp002170	773.21	449.11	772.206	[M+H]+	Kaempferol-3-O-sophorotrioside	Flavonoids	2	218486	162134	68315.8	45739.8	18583	16499.1	37427.8	24279.3	14558.5	50879.4	32846.6	10967.5	C12635	ko00944,ko01110	C12635	MetMap113
Xmyp005654	449.11	287.06	448.101	[M+H]+	Kaempferol-4'-O-glucoside*	Flavonoids	1	3.96349e+07	4.54185e+07	2.81945e+07	1.12307e+07	1.18498e+07	7.03882e+06	3.48739e+06	2.98241e+06	3.66706e+06	4.9061e+06	3.63813e+06	2.01041e+06	-	-	CM00461	MetMap114
mws0089	447.09	285.04	448.101	[M-H]-	Kaempferol-7-O-glucoside	Flavonoids	1	2.91372e+06	3.05272e+06	1.31379e+06	994594	881636	1.11612e+06	659484	557092	518884	944880	520376	331735	-	-	CM00462	MetMap114
pme0321	431.1	285.04	432.106	[M-H]-	Kaempferol-7-O-rhamnoside	Flavonoids	2	5.04816e+06	5.37202e+06	2.18663e+06	1.49773e+06	1.31289e+06	2.5259e+06	1.96908e+06	1.53097e+06	1.14506e+06	2.46572e+06	2.4707e+06	1.30854e+06	-	-	CM00460	MetMap114
Wagp004984	539.14	377.09	538.132	[M+H]+	Limocitrol 3-Glucoside	Flavonoids	3	1.27552e+06	2.12267e+06	1.60675e+06	905650	401390	938683	646618	712726	454124	294161	242278	273458	-	-	-	-
MWS20147	449.108	287.061	448.101	[M+H]+	Luteolin-3'-O-glucoside*	Flavonoids	1	5.52273e+07	5.84155e+07	2.95415e+07	1.19807e+07	1.68132e+07	1.31944e+07	6.45634e+06	8.10426e+06	4.55138e+06	4.96958e+06	5.36218e+06	4.24025e+06	-	-	-	-
Hmpp003270	449.108	287.05	448.101	[M+H]+	Luteolin-4'-O-glucoside*	Flavonoids	1	2.85811e+07	3.13932e+07	4.34785e+07	1.41041e+07	9.70837e+06	2.37301e+07	8.46689e+06	5.66364e+06	5.92209e+06	9.2945e+06	4.4714e+06	3.33294e+06	-	-	-	-
Lmnp002413	595.17	449.11	594.159	[M+H]+	Luteolin-6-C-glucoside-7-O-rhamnoside*	Flavonoids	2	379245	365318	270898	15893.3	45066.5	44322.3	58935	53849.7	12431	22339	13439.1	16034.7	-	-	-	-
Zmxp003107	611.16	287.06	610.153	[M+H]+	Luteolin-7,3'-di-O-glucoside	Flavonoids	3	1.60969e+06	2.00891e+06	1.41024e+06	1.80721e+06	2.40861e+06	1.96437e+06	361550	408686	315485	346527	189095	121190	-	-	-	-
pmb3014	641.151	285.3	642.159	[M-H]-	Luteolin-7-O-(6''-eudesmyl)glucoside	Flavonoids	3	17680.7	23011.5	20741.1	3541.24	14937.8	4345.51	708.247	708.247	708.247	708.247	708.247	708.247	-	-	-	-
Hmpp002612	611.16	287.05	610.153	[M+H]+	Luteolin-7-O-gentiobioside	Flavonoids	1	1.74868e+06	1.79538e+06	1.02238e+06	1.84436e+06	2.15158e+06	1.22072e+06	470715	396637	332338	281432	195914	115184	-	-	-	-
MWSHY0104	449.108	287.062	448.101	[M+H]+	Luteolin-7-O-glucoside (Cynaroside)*	Flavonoids	1	4.53722e+07	4.06013e+07	3.21209e+07	1.46416e+07	1.36948e+07	1.48248e+07	4.92039e+06	5.41776e+06	6.19185e+06	5.05127e+06	2.83866e+06	3.1912e+06	C03951	ko00944	C03951	-
MWSHY0080	595.17	287.06	594.159	[M+H]+	Luteolin-7-O-neohesperidoside (Lonicerin)*	Flavonoids	1	3.07488e+06	9.13388e+06	4.11427e+06	1.39975e+06	1.58282e+06	1.79545e+06	1.9515e+06	2.18984e+06	1.39194e+06	394613	320662	445769	C12630	ko00944	C12630	-
pmp000593	595.17	287.06	594.159	[M+H]+	Luteolin-7-O-rutinoside*	Flavonoids	1	1.71747e+06	2.15431e+06	3.30221e+06	693096	826232	766576	1.07414e+06	1.26315e+06	894065	461981	414577	245226	-	-	-	-
Cmhp002692	641.17	317.06	640.164	[M+H]+	Madreselvin A	Flavonoids	3	279828	165128	164104	62725.5	55647.4	101540	269305	174905	140405	124573	210306	69790.4	-	-	-	-
Sagp004425	597.18	289.07	596.174	[M+H]+	Maesopsin 4-Glucoside 4'-Rhamnoside(Hovetrichoside D)*	Flavonoids	3	62740.7	119007	66230.4	53234.4	55310.6	34280.6	58174	52441	35176.9	23774.3	15239.6	18123.8	-	-	-	-
Lcsn003955	287.05	125.03	288.063	[M-H]-	Maesopsin*	Flavonoids	1	355510	331781	187309	220933	198356	175614	67996.7	43915.5	42493.5	72233	102692	69362.9	-	-	-	-
Labp005025	535.14	287.09	534.137	[M+H]+	Malonyl isoSakuranin	Flavonoids	3	912430	2.02661e+06	1.00983e+06	126740	78577	110017	89730.2	94633.2	65805	330344	277687	151239	-	-	-	-
Cmxn006627	285.04	185.06	286.048	[M-H]-	Maritimetin	Flavonoids	1	80695.3	110153	28021.3	22932.6	18427.9	34102.4	14006	16858.9	12097	88039.6	107434	56366.8	C08720	-	C08720	-
MWSprf050	625.21	317.1	624.205	[M+H]+	Methylhesperidin	Flavonoids	3	1.62561e+07	2.23619e+07	1.24632e+07	5.62179e+06	3.40716e+06	3.98019e+06	5.57615e+06	4.87625e+06	3.37198e+06	2.88128e+06	3.23305e+06	1.91076e+06	C17393	-	C17393	-
HJN039	657.113	505.099	658.117	[M-H]-	Myricetin-3-O-(2''-galloyl-4''-acetyl)rhamnoside	Flavonoids	3	25505.4	19408.9	37244.4	55091	35756.1	74455.4	93400.5	80842.1	84566.3	64071.8	53906.5	83158.3	-	-	-	-
Lmpp003465	481.098	319.045	480.09	[M+H]+	Myricetin-3-O-β-D-glucoside*	Flavonoids	3	387210	309811	209477	5209.8	94968.9	5209.8	5209.8	34935.3	5209.8	94420.6	30729.6	26049	-	-	-	-
Lakp003108	643.15	319.05	642.143	[M+H]+	Myricetindiglucoside	Flavonoids	3	48803.4	72639.8	51024	95435.9	106786	67932.3	41462.4	38655.6	53310.5	100721	85364.7	102322	-	-	-	-
MWSHY0017	273.076	153.018	272.068	[M+H]+	Naringenin (5,7,4'-Trihydroxyflavanone)*	Flavonoids	3	129577	199147	152568	160214	132756	160039	77588.1	104650	87363.7	92148.7	121355	115016	C00509	ko00941,ko00943,ko01100,ko01110	C00509	-
pme2960	273.076	153.018	272.068	[M+H]+	Naringenin chalcone; 2',4,4',6'-Tetrahydroxychalcone*	Flavonoids	3	219943	194781	93054.4	135769	158431	151356	99696.8	73040.4	92496.3	213017	204215	115015	C06561	ko00941,ko01100,ko01110	C06561	-
HJN087	433.12	271.065	434.121	[M-H]-	Naringenin-4'-O-glucoside*	Flavonoids	3	451651	435460	274673	173841	181321	140438	170021	131467	122380	85343.9	91954.7	82619.8	-	-	-	-
mws1179	433.114	271.068	434.121	[M-H]-	Naringenin-7-O-glucoside (Prunin)	Flavonoids	3	286198	377891	147881	119867	102219	136861	120018	80016.7	74548	34570.1	33108.4	28635.6	C09099	ko00941,ko01100	C09099	-
WaYn005089	447.13	285.077	448.137	[M-H]-	Neosakuranin	Flavonoids	3	2.15506e+06	2.62307e+06	1.37623e+06	876188	1.05497e+06	1.35071e+06	810909	619249	643344	850502	430332	370636	-	-	-	-
Ybnn007052	285.04	285.04	286.048	[M-H]-	Norartocarpetin	Flavonoids	3	4.81175e+06	5.09679e+06	1.66637e+06	1.02525e+06	1.19617e+06	972829	712262	656133	440679	5.31031e+06	4.83741e+06	3.16705e+06	-	-	-	-
Lazn003443	595.16	449.11	594.159	[M+H]+	Orientin-2''-O-rhamnoside*	Flavonoids	2	289332	542547	173892	37412	51250.1	32708.9	45004.3	30046.1	40949.8	6009.21	30306.8	6009.21	-	-	-	-
Zbjp003056	611.16	449.11	610.153	[M+H]+	Orientin-7-O-glucoside*	Flavonoids	2	171423	44460.5	153210	251258	175656	131138	227063	326461	219970	179014	85350.6	97492.9	-	-	-	-
Hmzp003994	479.12	317.08	478.111	[M+H]+	Pedaliin	Flavonoids	3	3.05614e+06	3.26243e+06	3.35527e+06	774444	1.34067e+06	1.09637e+06	1.48461e+06	890227	970031	573908	413432	215604	-	-	-	-
pmp000531	519.19	357.13	518.179	[M+H]+	Phellamurin	Flavonoids	3	3.57616e+06	3.95764e+06	3.25592e+06	3.92177e+06	3.31883e+06	3.52215e+06	1.33289e+06	1.44188e+06	1.43997e+06	1.90119e+06	986940	730405	C09808	-	C09808	MetMap114
pme1201	273.08	167.03	274.084	[M-H]-	Phloretin	Flavonoids	2	228675	215801	92198.5	176506	165982	187719	97521.8	60184.6	55591.6	27680.8	34133.1	15394.4	C00774	ko00941,ko01100,ko01110	C00774	-
mws2118	435.13	167.04	436.137	[M-H]-	Phloretin-2'-O-glucoside (Phlorizin)	Flavonoids	1	617568	572445	313267	402801	257983	519484	259994	233894	166008	153202	94844.7	40649.5	C01604	ko00941,ko01110	C01604	-
Zbpn005555	435.13	273.08	436.137	[M-H]-	Phloretin-4'-O-glucoside (Trilobatin)*	Flavonoids	1	1.11371e+06	1.14002e+06	451865	662142	407676	747686	484657	465331	336389	205079	229399	147936	-	-	-	-
Lmfp003403	481.098	319.048	480.09	[M+H]+	Quercetagetin-7-O-glucoside(Quercetagitrin)*	Flavonoids	3	154070	193301	53768.8	30020.1	59073.2	128967	57889.5	110352	57094.5	6004.02	34120.2	6004.02	-	-	CM00577	MetMap116
Zahp003766	597.15	303.05	596.138	[M+H]+	Quercetin 3-O-glucoside 7-O-xyloside	Flavonoids	1	1.1588e+07	1.79232e+07	8.23262e+06	6.54212e+06	1.16118e+07	6.3866e+06	1.74146e+06	1.0782e+06	1.42639e+06	1.17217e+06	921612	556817	-	-	CM00591	MetMap115
Zmcp002666	627.14	303.05	626.148	[M+H]+	Quercetin-3,7-Di-O-glucoside*	Flavonoids	2	252933	324894	180552	125155	143504	107229	179510	126995	90943.6	33150.9	32157	19802.8	-	-	CM00611	MetMap115,MetMap116
HJAP061	743.2	303.05	742.196	[M+H]+	Quercetin-3-O-(2''-O-arabinosyl)rutinoside	Flavonoids	1	2.48418e+06	6.0954e+06	2.03252e+06	1.4538e+06	1.93871e+06	1.56047e+06	1.87021e+06	4.11041e+06	2.27552e+06	278119	272650	176050	-	-	CM00623	MetMap115
Lmbp002336	611.16	303.05	610.153	[M+H]+	Quercetin-3-O-(2''-O-rhamnosyl)galactoside	Flavonoids	2	968412	1.26479e+06	1.05913e+06	237923	251407	307889	287337	177506	124229	41308.3	47467	27124.3	-	-	CM00599	MetMap115
Lmmp003091	611.16	303.05	610.153	[M+H]+	Quercetin-3-O-(4''-O-glucosyl)rhamnoside*	Flavonoids	1	9.77783e+06	1.70112e+07	1.10702e+07	4.64285e+06	4.29096e+06	4.32522e+06	1.04918e+07	7.52803e+06	6.18745e+06	1.0107e+06	1.0373e+06	520160	C17563	-	C17563	MetMap116
Hmlp003068	627.15	303.05	626.148	[M+H]+	Quercetin-3-O-(4''-glucosyl)glucoside; Meratin*	Flavonoids	2	266792	201548	222461	89475.7	98933.2	59664.4	197857	148435	85482.5	11932.9	11932.9	11932.9	-	-	-	-
Zbsp004136	597.14	303.05	596.138	[M+H]+	Quercetin-3-O-(6''-O-arabinosyl)glucoside*	Flavonoids	1	1.60493e+07	1.56566e+07	6.80424e+06	5.74496e+06	4.03903e+06	9.98963e+06	2.09028e+06	1.04358e+06	1.14646e+06	1.56487e+06	435848	377806	-	-	CM00593	MetMap115
Lmjp003206	759.2	303.05	758.191	[M+H]+	Quercetin-3-O-Sambubioside-5-O-Glucoside	Flavonoids	2	442646	440581	532484	227422	146060	253142	83967.8	63482.6	33575.5	42287.9	37932.2	20284.6	-	-	CM00628	MetMap115,MetMap116
Lmtp004044	597.14	303.04	596.138	[M+H]+	Quercetin-3-O-apiosyl(1→2)galactoside*	Flavonoids	1	1.54821e+07	1.42314e+07	7.77609e+06	6.70188e+06	5.41756e+06	7.15773e+06	1.46571e+06	706274	1.08018e+06	773538	645126	528135	-	-	CM00592	MetMap115
mws4183	433.078	300.033	434.085	[M-H]-	Quercetin-3-O-arabinoside	Flavonoids	3	133907	214508	48238.2	109942	106670	120523	198747	93047.2	46516.9	80335.2	51804.6	26400.5	-	-	CM00560	MetMap116
MWSHY0046	465.1	303.05	464.096	[M+H]+	Quercetin-3-O-glucoside (Isoquercitrin)*	Flavonoids	1	2.92658e+07	4.1787e+07	1.83066e+07	1.79598e+07	2.01384e+07	1.14976e+07	9.28938e+06	1.18999e+07	6.86012e+06	2.14321e+06	1.29782e+06	1.23299e+06	C05623	ko00944,ko01100,ko01110	C05623	-
Lmsp004166	611.16	303.05	610.153	[M+H]+	Quercetin-3-O-glucoside-7-O-rhamnoside*	Flavonoids	1	8.36245e+06	1.45299e+07	6.63171e+06	3.16604e+06	6.53335e+06	2.8986e+06	1.12302e+07	1.22848e+07	5.96067e+06	734243	616147	503994	-	-	CM00600	MetMap115
Lmjp002461	611.16	303.05	610.153	[M+H]+	Quercetin-3-O-neohesperidoside*	Flavonoids	1	5.71506e+06	1.46303e+07	6.73712e+06	4.48722e+06	5.16072e+06	3.39715e+06	1.28078e+07	1.67884e+07	4.98835e+06	1.40314e+06	415384	526016	-	-	CM00601	MetMap115
mws0045	449.108	303.047	448.101	[M+H]+	Quercetin-3-O-rhamnoside(Quercitrin)	Flavonoids	3	7.41298e+06	1.06967e+07	9.32787e+06	6.41925e+06	5.44005e+06	4.04496e+06	3.76173e+06	2.87923e+06	2.52872e+06	838412	877097	382245	C01750	ko00944	C01750	MetMap116
Hmcp001769	581.148	303.04	580.143	[M+H]+	Quercetin-3-O-rhamnosyl(1→2)arabinoside	Flavonoids	3	104110	109035	81816.9	28000.7	48710	17605.5	68223.2	93949.8	55097.9	3521.09	3521.09	3521.09	-	-	CM00586	MetMap116
pmn001583	609.146	300.029	610.153	[M-H]-	Quercetin-3-O-robinobioside	Flavonoids	3	4.85653e+06	5.6346e+06	1.79921e+06	2.09914e+06	1.48422e+06	1.78998e+06	3.55662e+06	3.42564e+06	1.8373e+06	345276	206307	127747	-	-	CM00603	MetMap115
MWSHY0067	611.16	303.05	610.153	[M+H]+	Quercetin-3-O-rutinoside (Rutin)*	Flavonoids	1	8.05207e+06	1.21859e+07	5.35226e+06	4.57537e+06	5.42795e+06	3.60301e+06	1.10577e+07	1.67145e+07	5.49902e+06	426744	868608	603312	C05625	ko00944,ko01100,ko01110	C05625	-
Lmmp002334	773.21	303.05	772.206	[M+H]+	Quercetin-3-O-rutinoside-7-O-glucoside*	Flavonoids	1	5.76403e+06	49281.8	49281.8	1.6129e+06	2.50928e+06	49281.8	1.02936e+06	2.30931e+06	1.0852e+06	297359	246409	319265	-	-	CM00634	MetMap115,MetMap116
Lmjp002596	597.14	303.05	596.138	[M+H]+	Quercetin-3-O-sambubioside*	Flavonoids	1	1.79939e+07	2.14749e+07	1.21374e+07	1.14635e+07	6.56576e+06	8.1489e+06	2.09857e+06	818048	1.30076e+06	1.21965e+06	716253	764507	C12637	ko00944	C12637	MetMap115
MWSHY0162	627.156	303.058	626.148	[M+H]+	Quercetin-3-O-sophoroside (Baimaside)*	Flavonoids	1	1.72548e+07	1.87434e+07	1.1204e+07	6.61081e+06	4.01245e+06	5.56856e+06	5.1014e+06	3.79575e+06	3.37267e+06	1.1576e+06	725063	338927	C12667	ko00944,ko01110	C12667	MetMap115
Lmdp003509	435.092	303.061	434.085	[M+H]+	Quercetin-3-O-xyloside (Reynoutrin)*	Flavonoids	3	743195	2.04136e+06	973321	483958	500064	440331	325119	436268	293728	152639	154646	146379	-	-	CM00561	MetMap116
Lmmp003306	567.13	303.05	566.127	[M+H]+	Quercetin-3-O-xylosyl(1→2)arabinoside	Flavonoids	2	1.85891e+06	2.84449e+06	735300	514073	206947	319172	101086	71148.3	128982	206693	186559	111676	-	-	CM00584	MetMap116
Smgp004575	465.1	303.05	464.096	[M+H]+	Quercetin-5-O-β-D-glucoside*	Flavonoids	1	2.13944e+07	3.31932e+07	1.92553e+07	6.71735e+06	1.63623e+07	7.95951e+06	7.75996e+06	8.8073e+06	1.9538e+06	966164	862727	757688	-	-	CM00568	MetMap116
pmp000589	551.103	303.051	550.096	[M+H]+	Quercetin-7-O-(6''-malonyl)glucoside	Flavonoids	3	383373	225375	244237	72148.6	43744	32672.2	25136.4	11174.4	14895.4	39099.2	2234.87	2234.87	-	-	CM00583	MetMap116
mws1329	463.09	301.04	464.096	[M-H]-	Quercetin-7-O-glucoside	Flavonoids	1	9.77473e+06	1.17908e+07	1.71917e+06	4.22994e+06	5.11567e+06	6.3053e+06	7.06829e+06	3.04792e+06	1.97193e+06	733345	576592	251675	C12639	-	C12639	MetMap116
Zbsp004301	611.16	303.05	610.153	[M+H]+	Quercetin-7-O-rutinoside*	Flavonoids	1	5.86738e+06	1.09989e+07	8.86675e+06	2.65968e+06	4.40421e+06	2.98274e+06	8.03737e+06	9.10971e+06	4.70037e+06	670267	511460	409495	-	-	CM00602	MetMap116
Lmjp002906	479.12	317.07	478.111	[M+H]+	Rhamnetin-3-O-Glucoside*	Flavonoids	1	5.1274e+06	3.91773e+06	3.9716e+06	3.46287e+06	998668	2.72837e+06	1.43459e+06	1.83094e+06	888838	779019	631223	339922	-	-	-	-
Zmhp003607	773.21	303.05	772.206	[M+H]+	Sachaloside IV	Flavonoids	3	9.38393e+06	8.3905e+06	7.45146e+06	1.14757e+06	2.34294e+06	2.06536e+06	903492	1.35885e+06	1.42531e+06	301556	401418	157450	-	-	-	-
Hmmn003343	285.08	163.04	286.084	[M-H]-	Sappanchalcone	Flavonoids	3	34901.8	79124	66313.2	17169.4	18295.6	23835.5	81970.4	101974	42916.4	10222.8	19366.4	11287.4	-	-	-	-
Zmzp004111	317.06	302.04	316.058	[M+H]+	Selagin	Flavonoids	3	541709	706002	533937	288524	502845	158947	233781	166288	177575	115396	91120.8	29363	-	-	-	-
Lmmp002463	625.18	317.07	624.169	[M+H]+	Sexangularetin-3-O-glucoside-7-O-rhamnoside	Flavonoids	3	1.34542e+07	1.83545e+07	1.10727e+07	8.80334e+06	6.23319e+06	7.24036e+06	1.31649e+07	1.3515e+07	9.07276e+06	4.10219e+06	3.37789e+06	2.0745e+06	-	-	-	-
MWSslk049	481.112	125.024	482.121	[M-H]-	Silibinin	Flavonoids	3	16253.1	19550.5	7082.87	22260.9	30034.8	22835.2	22810.6	16400	8724.36	17336.7	15713	11983	C07610	-	C07610	-
Zbrp003982	433.11	271.06	432.106	[M+H]+	Sulfurein; Sulfuretin-6-O-glucoside	Flavonoids	3	147992	101935	59034	141768	94745.3	76654.9	81667.2	58418	48672.9	92982.4	118063	57523	-	-	-	-
HJN051	623.16	315.05	624.169	[M-H]-	Tamarixetin-3-O-rutinoside	Flavonoids	2	1.40949e+07	1.62682e+07	8.82927e+06	6.03244e+06	2.78269e+06	4.01154e+06	6.28641e+06	4.4054e+06	2.95842e+06	6.74899e+06	4.1755e+06	2.43656e+06	-	-	-	-
mws1361	449.109	303.05	450.116	[M-H]-	Taxifolin-3-O-rhamnoside (Astilbin)	Flavonoids	3	141408	165412	87909	152666	142384	114070	105583	87866.1	43382.7	34135.1	31199	17950.6	C17449	-	C17449	-
pmb0736	493.134	331.081	492.127	[M+H]+	Tricin-7-O-Glucoside	Flavonoids	3	97276.5	86609.5	54064.3	70022.7	73703.7	81394.7	1420.62	1420.62	1420.62	70570.2	70515.3	7103.11	-	-	-	-
Hajp003546	437.14	139.04	436.137	[M+H]+	catechin-3-O-α-L-rhamnopyranoside	Flavonoids	2	58402.9	81150.7	46364.1	13958.2	11689	9929.31	1985.86	1985.86	14110	1985.86	1985.86	1985.86	-	-	-	-
Zajn002491	451.12	289.07	452.132	[M-H]-	catechin-4-β-D-galactopyranoside*	Flavonoids	1	2.19626e+06	2.08099e+06	1.18625e+06	422324	231487	431260	247200	173401	87190.3	41863.8	51614.1	61012	-	-	-	-
Layp003167	889.26	287.06	888.254	[M+H]+	kaempferol-3-O-(2-xylosyl rutinoside)-7-O-glucoside	Flavonoids	2	115495	153421	122546	150778	96101.9	197502	24692.8	15868.6	19401.5	33506.3	19615.5	9729.17	-	-	-	-
Wchn003984	337.1	191.06	338.1	[M-H]-	1,4,8-Trihydroxynaphthalene-1-O-glucoside	Quinones	2	4.52895e+06	8.83887e+06	2.87409e+06	1.48053e+06	2.14988e+06	1.27521e+06	769881	771448	594204	606999	619525	448632	-	-	-	-
Zbzp010481	335.26	335.26	334.251	[M+H]+	1-(3,5-Dihydroxyphenyl)pentadecan-1-one	Quinones	3	61580.3	49434	59125.5	7204.32	7204.32	7204.32	48058.7	45057.6	49500.7	7204.32	7204.32	7204.32	-	-	-	-
Cmhp005227	339.11	177.05	338.1	[M+H]+	4,8-Dihydroxy Naphthol-1-O-glucoside	Quinones	2	2.23681e+06	2.35068e+06	3.1484e+06	1.31462e+06	1.45556e+06	1.16075e+06	1.16652e+06	1.05984e+06	991237	198247	198247	198247	-	-	-	-
Zbn004415	595.13	300.03	596.14	[M-H]-	5,6-Dihydroxylucidin-3β-primeveroside	Quinones	1	926856	872086	595639	462810	415575	480013	257201	173433	119421	69607.3	51422.2	97325.7	-	-	-	-
Smnp001863	449.14	287.09	448.137	[M+H]+	8-O-methyl-7-hydroxyaloin	Quinones	3	772096	665530	605502	560244	777680	495234	99238.2	76614.9	124079	85000.6	56725	69109.5	-	-	-	-
Zmdn011161	239.07	223.03	240.079	[M-H]-	Chrysophanol-9-anthrone	Quinones	3	462664	780092	558525	445613	294341	375370	435979	368258	329920	333197	282159	851842	C10314	-	C10314	-
Zdhn005610	285.04	257.05	286.048	[M-H]-	Citreorosein	Quinones	3	121042	113121	50687.7	30747.4	25699.5	25035.4	9662.72	17129.1	11589.2	96440.5	106478	74836.1	C17810	-	C17810	-
Wcfn008271	239.03	223.02	240.042	[M-H]-	Danthron; 1,8-Dihydroxyanthraquinone	Quinones	3	4.31825e+06	4.16991e+06	4.44997e+06	4.47739e+06	4.39344e+06	4.3654e+06	4.82754e+06	4.18839e+06	4.75414e+06	4.83338e+06	4.96046e+06	5.20164e+06	C10312	-	C10312	-
Zbzn008048	293.18	221.15	294.183	[M-H]-	Embelin	Quinones	3	63756.1	60526.3	58842	82779.5	90198.8	54614.4	62458.6	55729.4	66749.6	87098.4	64404.9	66724	-	-	-	-
Lmsn102501	283.02	255.03	284.032	[M-H]-	Rheic Acid	Quinones	2	224793	194664	56371.1	49671.5	49537.4	54872.7	22695.5	34518.2	13549.4	107916	252594	63653.2	C10401	-	C10401	-
Wbwp006397	357.13	307.1	356.126	[M+H]+	(3r,4r)-3-(2h-1,3-benzodioxol-5-ylmethyl)-4-[(4-hydroxy-3-methoxyphenyl)methyl]oxolan-2-one	Lignans and Coumarins	3	117705	141010	75497.1	86045.2	110571	72891.4	46953.7	49781.8	34587.4	93769.4	88644.7	60005.7	-	-	-	-
pmn001375	535.18	373.13	536.189	[M-H]-	1-Hydroxypinoresinol-1-O-Glucoside	Lignans and Coumarins	2	232154	198512	235350	80149.4	113803	82949.5	64556.7	67891.7	47871.2	55653.4	46517.8	59499.9	-	-	-	-
WaYn002469	409.15	165.06	410.158	[M-H]-	4',8''-Bisguaiacylglycerol	Lignans and Coumarins	3	164191	171165	157706	114726	94970.9	96934.3	89251.7	85666.4	75795.4	82593.4	84278.2	90306.3	-	-	-	-
Hmln002355	549.2	387.15	550.205	[M-H]-	5'-Methoxymatairesinoside*	Lignans and Coumarins	2	56111	41957.2	47420.5	59604.8	76173.2	93401.3	72742.4	62375.8	52584.9	69966	38171.5	23256.7	-	-	-	-
zjgp122320	163.04	89.04	162.032	[M+H]+	6-hydroxycoumarin	Lignans and Coumarins	1	6.73974e+07	7.5184e+07	1.09751e+08	2.86399e+07	2.86779e+07	3.09398e+07	3.73122e+07	3.61138e+07	2.37686e+07	4.64856e+06	2.85813e+06	1.00916e+07	-	-	-	-
Hmqn002118	161.02	133.03	162.032	[M-H]-	7-Hydroxycoumarin;Umbelliferone	Lignans and Coumarins	1	1.87375e+07	1.89856e+07	1.52859e+07	5.18572e+06	4.8042e+06	5.67478e+06	3.32658e+06	2.16343e+06	2.84031e+06	403451	363900	653058	C09315	ko00999,ko01110	C09315	-
mws1075	177.055	121.065	176.047	[M+H]+	7-Methoxycoumarin	Lignans and Coumarins	3	192882	250269	224618	127271	138596	130202	25194.7	25194.7	25194.7	25194.7	25194.7	25194.7	C09268	-	C09268	-
WaYn002719	409.15	165.06	410.158	[M-H]-	8,8''-Bisguaiacylglycerol	Lignans and Coumarins	3	154785	197016	138219	101369	121396	92490.2	84695.2	97819.9	103071	81710.6	67459.6	59323.4	-	-	-	-
Lmxp004495	163.04	89.04	162.032	[M+H]+	8-Hydroxycoumarin	Lignans and Coumarins	1	3.93013e+07	5.76725e+07	3.20499e+07	1.52768e+07	1.51451e+07	1.62256e+07	1.63585e+07	1.86527e+07	1.3683e+07	2891031	2.54555e+06	7.41353e+06	-	-	-	-
Sayp006468	357.13	307.1	356.126	[M+H]+	Acutissimalignan B	Lignans and Coumarins	3	132568	190774	122676	169984	180066	135110	56629.5	73436.4	68367.9	153983	99296.9	70259.1	-	-	-	-
Cmmp003887	597.22	417.15	596.211	[M+H]+	Aketrilignoside B	Lignans and Coumarins	3	289956	458180	519209	307971	154970	271135	229233	201432	177579	384062	162998	91812	-	-	-	-
HX1399	279.12	149.02	278.115	[M+H]+	Arnottianin	Lignans and Coumarins	3	590827	520087	442905	176029	708631	323881	1.21421e+06	605036	1.97626e+06	1.13109e+06	692927	573991	-	-	-	-
Wbwn006953	337.11	307.06	338.115	[M-H]-	Cagayanone A	Lignans and Coumarins	3	22570	20244.8	9884.16	13214.6	20346.9	35893.8	13210.2	9915.29	10168.8	21780.9	15704.9	21612.8	-	-	-	-
Zmpn002553	339.07	177.02	340.079	[M-H]-	Cichoriin	Lignans and Coumarins	3	962329	1.16318e+06	605411	919088	586188	542454	825804	629785	683690	585835	452996	411936	C09206	-	C09206	-
Zmdn003480	537.198	375.152	538.205	[M-H]-	Cycloolivil-6-O-glucoside	Lignans and Coumarins	3	74623.2	50867.7	138799	41538.7	45137.1	50528.5	51658.4	49338.6	73298.8	5997.8	5997.8	29989	-	-	-	-
Wcdp001713	341.08	179.04	340.079	[M+H]+	Daphnetin-8-Glucoside	Lignans and Coumarins	3	116378	118927	84291	58551.3	90695.1	71055.9	117633	93960.3	122815	215546	224781	354884	-	-	-	-
Cmyn001328	339.069	177.018	340.079	[M-H]-	Daphnin	Lignans and Coumarins	3	587395	795921	555923	500717	532870	371621	798750	917770	449186	509279	575238	544108	C01421	-	C01421	-
Lmsp003655	521.2	131.05	520.194	[M+H]+	Dehydrodiconiferyl alcohol-gamma'-O-glucoside	Lignans and Coumarins	2	714958	1.18119e+06	473449	117772	172820	177069	99730.5	119495	98744.2	48398.4	27844.8	45936	-	-	-	-
Jmwn006041	519.188	357.13	520.194	[M-H]-	Dehydrodiconiferylalcohol-9'-O-glucoside	Lignans and Coumarins	3	61828.5	64585.4	37891	132431	157592	152325	172882	181581	103147	47848.7	57643.1	32953.3	-	-	-	-
Lcyn000106	551.18	193.05	552.184	[M-H]-	Dichotomoside A	Lignans and Coumarins	3	238546	148499	173812	106624	116120	91864.2	76444.7	94133.3	86205.7	38289.6	53662.7	46502.6	-	-	-	-
MWSHC20189	357.134	151.04	358.142	[M-H]-	Epipinoresinol*	Lignans and Coumarins	3	35387.8	35003.6	45697.6	21849.6	20647.8	20115.5	20322.7	15612.9	13339.3	33114.6	23464.7	25181.7	-	-	-	-
HX1370	377.16	163.07	376.152	[M+H]+	Erythro-Guaiacylglycerol-β-Coniferyl Ether	Lignans and Coumarins	1	234813	78247.9	120528	74246.1	105773	66090.5	46120.1	55142.3	34571.7	46774.8	53731	41701.1	-	-	-	-
WaYn003112	439.16	195.07	440.168	[M-H]-	Erythro-Guaiacylglycerol-β-threo-syringylglycerol Ether	Lignans and Coumarins	1	143488	109086	166177	114646	91895	100461	84874.1	73220.6	100946	98957	80183	80116.7	-	-	-	-
Lmbn001162	339.07	177.02	340.079	[M-H]-	Esculetin-7-O-glucoside*	Lignans and Coumarins	1	782929	1.08134e+06	722355	554771	332735	571328	865614	842577	489539	664927	567308	517860	-	-	-	-
mws1015	339.07	177.02	340.079	[M-H]-	Esculin (6,7-Dihydroxycoumarin-6-O-glucoside)*	Lignans and Coumarins	1	585888	694011	717859	428597	439643	506350	1.04151e+06	586319	388838	492349	520110	425501	C09264	-	C09264	-
pmn001371	549.2	387.15	550.205	[M-H]-	Eucommin A	Lignans and Coumarins	3	57467.8	43910.1	97542.1	68397.8	98836.6	92996.5	49105.9	57285.7	58186	8782.03	8782.03	8782.03	C10560	-	C10560	-
Lmbp002255	371.102	209.048	370.09	[M+H]+	Fraxetin-8-O-glucoside (Fraxin)	Lignans and Coumarins	3	197379	181290	145835	63325.7	43706.5	42261.9	37466.6	44267.1	29961.8	60950.4	33091.2	35519.3	C09266	-	C09266	-
Lazn002030	481.174	271.098	482.179	[M-H]-	Guaiacylglycerol-β-Guaiacyl Ether glucoside	Lignans and Coumarins	3	55303.5	51791.5	40868.1	78208	68390.5	62571.6	75476.4	65181.8	72381.7	53930.6	55614.9	44428.2	-	-	-	-
Lhhp102904	357.13	307.09	356.126	[M+H]+	Horsfieldin	Lignans and Coumarins	3	87986.1	98945.9	71113.8	73110.1	68946.2	65782.6	25387.2	38789.3	36376.1	79410.1	70819.1	43534.3	-	-	-	-
Lhbp111734	361.16	137.06	360.157	[M+H]+	Isolariciresinol	Lignans and Coumarins	2	91159.7	95057.5	127029	34064.7	38165.1	42016	40071	32141.6	29050.5	18036	36081.6	16032	-	-	-	-
Lmmn002274	521.2	359.15	522.21	[M-H]-	Isolariciresinol-9'-O-glucoside	Lignans and Coumarins	3	23418	33123.2	56855.7	37952.1	24545.9	30979.2	41551	41489.3	45109	35407.7	38891.6	33316.7	-	-	-	-
Lajp005582	471.19	219.07	470.178	[M+H]+	Isomexoticin glucoside	Lignans and Coumarins	3	3.29152e+06	2.7363e+06	1.12757e+06	1.59999e+06	1.44241e+06	1.42399e+06	1.09696e+06	990636	1.0053e+06	275742	297813	168043	-	-	-	-
Lcyp000676	355.1	163.04	354.095	[M+H]+	Isoscopoletin-β-D-glucoside	Lignans and Coumarins	1	9.98216e+07	9.18647e+07	9.45451e+07	9.42489e+07	8.20164e+07	6.30076e+07	8.13351e+07	6.72581e+07	6.09847e+07	2.70854e+07	2.3991e+07	2.92537e+07	-	-	-	-
Zmdn003762	533.187	311.114	534.195	[M-H]-	Isosyringinoside	Lignans and Coumarins	3	11429.1	12649.1	10471.5	22830.4	13670.2	34237	34035.2	18153.1	27230.2	34240.4	24142.8	59289.5	-	-	-	-
Hmcn002743	417.155	181.04	418.163	[M-H]-	Lirioresinol A	Lignans and Coumarins	3	7605.94	9745.73	3877.08	9234.28	13180.9	13595.1	27688.2	13075.9	23829.4	4342.46	7048.17	11004.9	-	-	-	-
Jmzn003632	521.2	329.14	522.21	[M-H]-	Manglieside D	Lignans and Coumarins	3	424805	347758	377049	208547	140136	228660	195035	153543	154731	109866	35888.5	61636.5	-	-	-	-
Cmmn005231	391.14	59.01	392.147	[M-H]-	Massoniresinol; Vladinol A	Lignans and Coumarins	3	449370	486557	264630	389238	452110	448346	390270	345611	312702	369501	332385	213906	-	-	-	-
pmn001372	711.251	549.2	712.258	[M-H]-	Medioresinol-4,4'-di-O-glucoside	Lignans and Coumarins	3	31429.6	28134.6	31383	8989.89	14725.6	10109.6	34801.3	14597.1	30313.1	1797.98	1797.98	1797.98	-	-	-	-
Lazn003560	469.17	195.065	470.179	[M-H]-	Methoxy-erythro-Guaiacyl glycerol β-threo-syringyl glycerol ether	Lignans and Coumarins	3	42267.1	46490	42474.3	16685	20728.2	10014.7	9343.36	9996.99	17758.2	1868.67	1868.67	1868.67	-	-	-	-
Hmhp002580	413.14	136.07	412.137	[M+H]+	Methylpicraquassioside A	Lignans and Coumarins	3	249676	196153	176838	159769	215402	252297	366610	352341	246187	332253	347780	253993	-	-	-	-
Lajp003585	369.12	177.05	368.11	[M+H]+	Murrayacarpin A glucoside	Lignans and Coumarins	3	2.30834e+07	1.88582e+07	2.37506e+07	8.39106e+06	6.08335e+06	5.8888e+06	3.50978e+06	1.05401e+07	5.81356e+06	1.47278e+06	1.55486e+06	1.31133e+06	-	-	-	-
MWSslk171	407.134	227.073	408.142	[M-H]-	Nodakenin	Lignans and Coumarins	3	137355	99183.6	58267.2	59870.3	96394.6	92517	58801.1	50119.5	63132	215536	129542	70611.5	C09279	-	C09279	-
Hmln002100	535.183	373.134	536.189	[M-H]-	Nortrachelogenin-4-O-glucoside	Lignans and Coumarins	3	99061.6	176677	307955	77869.2	76235.8	86312	65017.3	103439	83681.3	61218.4	74635.5	50432.6	-	-	-	-
Zmjp003892	553.22	163.07	552.221	[M+H]+	Nudiposide	Lignans and Coumarins	3	139536	141612	155379	45530.4	35291.9	25326	5065.21	5065.21	5065.21	5065.21	5065.21	5065.21	-	-	-	-
Xmqp003266	427.16	265.11	426.153	[M+H]+	Peucedanol 7-O-glucoside	Lignans and Coumarins	3	86545	95316.6	35529.5	114791	103231	122940	80747.2	79386.5	84942.2	175741	167198	151219	-	-	-	-
Lmhn003990	367.1	191.07	368.111	[M-H]-	Phellodenol E	Lignans and Coumarins	3	1.13334e+07	1.42895e+07	3.47842e+06	3.81302e+06	4.64052e+06	4.56652e+06	3.21464e+06	2.6094e+06	1.91212e+06	646394	580164	394041	-	-	-	-
Lmhn003439	367.1	193.06	368.111	[M-H]-	Phellodenol H	Lignans and Coumarins	3	5.8466e+07	5.07525e+07	4.59658e+07	2.33769e+07	2.67705e+07	2.03084e+07	1.79791e+07	1.85116e+07	1.10837e+07	2.87383e+06	3.70579e+06	3.2752e+06	-	-	-	-
mws0097	357.134	151.038	358.142	[M-H]-	Pinoresinol*	Lignans and Coumarins	3	51794.2	44090.6	43072.4	20973.3	18389.8	19751.3	15698.3	15246.1	10985.9	27343.4	18315.8	20639.3	C05366	ko00999,ko01100,ko01110	C05366	-
Rfmb25702	561.198	357.134	562.205	[M-H]-	Pinoresinol-4-O-(6''-acetyl)glucoside	Lignans and Coumarins	3	82161	100408	35623.7	15773.5	26786.8	25731.5	18263	10796.6	5819.13	10546.1	15298.3	3997.25	-	-	-	-
pmn001378	519.19	357.14	520.194	[M-H]-	Pinoresinol-4-O-glucoside	Lignans and Coumarins	1	756026	696594	574668	249726	315130	417134	239385	166070	133228	89768.6	118152	129278	C17529	-	C17529	-
Jmzn003343	521.2	329.14	522.21	[M-H]-	Saikolignanoside A	Lignans and Coumarins	3	280125	480821	158015	151368	173766	308707	161217	114342	131527	89687.8	71767	31383	-	-	-	-
mws1077	355.102	193.049	354.095	[M+H]+	Scopoletin-7-O-glucoside (Scopolin)	Lignans and Coumarins	3	1.48272e+06	1.32854e+06	877541	439251	241307	389121	789827	683893	570165	936241	902131	722432	C01527	ko00999,ko01110	C01527	-
Hmbp002498	487.144	193.05	486.137	[M+H]+	Scopoletin-7-O-xylosyl(1→6)glucoside	Lignans and Coumarins	3	176565	229429	123077	58146.1	83992.9	73368.2	108198	109914	64185.9	168460	218168	146028	-	-	-	-
Lmtn003096	523.22	361.14	524.226	[M-H]-	Secoisolariciresinol 4-O-glucoside	Lignans and Coumarins	3	217453	275079	561792	93068	67270.1	95923	164040	134716	102397	58689.8	63129.9	61672.7	-	-	-	-
Zmln002252	223.03	149.03	224.032	[M-H]-	Sideretin (5,7,8-Trihydroxy-6-methoxycoumarin)	Lignans and Coumarins	3	77540.8	110169	96150.5	55089.2	75439.7	149196	98419.8	71285.8	63936.4	105068	70389.2	117067	C22007	ko00999,ko01110	C22007	-
Lmbp003825	325.09	163.04	324.084	[M+H]+	Skimmin (7-Hydroxycoumarin-7-O-glucoside)	Lignans and Coumarins	1	3.4201e+07	4.69992e+07	3.68954e+07	1.46158e+07	1.34478e+07	1.38018e+07	1.58016e+07	1.33047e+07	1.0186e+07	1.46605e+06	2.30055e+06	7.8916e+06	-	-	-	-
MWSHC2047	579.21	417.156	580.216	[M-H]-	Syringaresinol-4'-O-glucoside; Acanthoside B	Lignans and Coumarins	3	627824	358226	474107	686025	492626	538270	691557	685205	596505	421402	399817	319157	C10890	-	C10890	-
Zmxp004471	287.06	153.02	286.048	[M+H]+	Thunberginol B	Lignans and Coumarins	3	445032	841851	433299	67372.5	67420.2	59750.3	39904.3	27715.3	44162.7	58006.6	33493.2	6059.33	-	-	-	-
Yarn004381	581.22	329.14	582.231	[M-H]-	Tortoside B	Lignans and Coumarins	3	273265	284370	83046.9	100648	172148	101876	63104.3	73179	44609.9	70873	61897.8	14425.3	-	-	-	-
MWSprf094	549.2	387.14	550.205	[M-H]-	Tracheloside*	Lignans and Coumarins	2	137805	41750.5	142614	41575.3	69963.9	66388.6	62738	86139.9	77058.1	8315.06	8315.06	8315.06	-	-	-	-
Labn005411	521.2	89.02	522.21	[M-H]-	Urolignoside	Lignans and Coumarins	3	77587.3	91297.7	96901.8	63392	89924.1	105670	32824.2	65662.8	43187	49045.3	27407.6	25505.3	-	-	-	-
Lcgn000239	521.202	491.192	522.21	[M-H]-	dihydrodehydrodiconiferyl alcohol-9-O-β-D-glucopyranoside	Lignans and Coumarins	3	646028	525290	386588	779652	425656	517996	297992	150517	290227	640711	308656	165920	-	-	-	-
Lskp211385	357.13	307.09	356.126	[M+H]+	dihydrosesamin	Lignans and Coumarins	1	100540	125558	95409.1	135292	122193	74669.1	46493.4	66372.7	67781.3	110814	107087	122798	-	-	-	-
Smhp002357	519.18	339.12	518.179	[M+H]+	tortoside f	Lignans and Coumarins	3	1.25947e+06	921243	1.09606e+06	833221	917235	689866	242214	456413	395907	556649	437975	360287	-	-	-	-
Yamp003866	361.165	161.057	360.157	[M+H]+	vladinol F	Lignans and Coumarins	3	128223	162087	163539	103180	75312	112027	104166	31059.7	46077	64107	54214.4	63103.5	-	-	-	-
Lcsp011112	366.34	307.26	365.329	[M+H]+	(3S,13Z,16Z)-3-amino-4-hydroxy-2-methyldocosa-13,16-dien-5-one	Others	2	483458	518576	376672	212748	253492	277059	405732	317163	340639	141914	177358	88291.6	-	-	-	-
Wcsn011122	279.23	279.24	280.24	[M-H]-	(5Z,10E,14S)-14-hydroxy-2,6,10-trimethylpentadeca-5,10-dien-4-one	Others	2	1.54086e+07	1.42174e+07	1.21948e+07	1.06826e+07	9.47501e+06	1.15531e+07	1.65599e+07	1.52193e+07	1.50495e+07	1.04382e+07	9.85351e+06	1.03573e+07	-	-	-	-
Walp012785	337.27	263.24	336.266	[M+H]+	(Oxiran-2-yl)methyl octadeca-9,12-dienoate	Others	3	323345	315352	194732	192109	214531	224102	344362	340274	303746	171229	167360	164493	-	-	-	-
Lasp003143	193.09	105.07	192.078	[M+H]+	1,4-Benzodioxin-6-propanol	Others	3	195826	262933	266014	175952	86550.8	144231	258731	184421	232954	198251	202927	154696	-	-	-	-
pme2529	163.061	101.024	164.069	[M-H]-	1,5-Anhydro-D-glucitol	Others	3	41679.3	43726.6	46960.3	46460.4	51046.4	31335.4	30358	45937.6	50300.6	89230.6	81981.5	110412	C07326	-	C07326	-
MWS0559	161.05	71.01	162.053	[M-H]-	1,6-anhydro-β-D-glucose	Others	1	506556	413280	298265	372939	408917	350181	301553	393176	384059	747925	773669	652001	-	-	-	-
Lmqn000432	333.06	333.06	334.067	[M-H]-	1-(sn-Glycero-3-phospho)-1D-myo-inositol	Others	1	2.24245e+06	2.33247e+06	1.99891e+06	1.42725e+06	1.53613e+06	1.40846e+06	923425	1.03256e+06	752849	907394	958593	908447	-	-	-	-
Wbtn002952	300.11	138.06	301.116	[M-H]-	1-(β-D-Glucopyranosyl)-3-ethyl-4-methyl-1H-pyrrole-2,5-dione	Others	3	377910	402896	331347	333763	411719	385915	336150	270322	299046	270700	239138	218695	-	-	-	-
pmf0174	157.16	157.16	158.167	[M-H]-	1-Decanol*	Others	3	777918	590113	650110	836694	752836	925389	810001	781018	611369	826212	926565	860790	C01633	-	C01633	-
Zbfn007626	504.31	279.23	505.317	[M-H]-	1-Linoleoyl-2-Lysophosphatidic Acid Monobutylamine Ester	Others	3	53558.4	63649.6	34238.8	22721.5	20371.3	21450.6	17611.9	20756.4	11744.1	41785.9	37755.2	28412.9	-	-	-	-
Zbfn008705	441.28	279.23	442.293	[M-H]-	1-O-Linolenoyl-3-glucoside	Others	1	180191	169687	107293	49448.1	49428.5	20288.7	79310.5	30729	59252	206893	150258	128755	-	-	-	-
Zbfn008708	501.31	279.23	502.314	[M-H]-	1-O-Linoleoyl-(6-O-Hydroxyethyl-D-Glucose)	Others	1	178738	167666	93348.9	33811.2	53044.6	77111.8	116649	104517	44410.9	1.79167e+06	1.69559e+06	1.29538e+06	-	-	-	-
Wbsp000037	236.16	58.02	235.157	[M+H]+	1-[3-(4-methyl-6-oxocyclohex-1-en-1-yl)propyl]pyrrolidin-2-one	Others	3	218517	127178	137609	234980	251765	233435	193509	225071	218192	271360	321104	338334	-	-	-	-
Lhyp111013	135.04	89.04	134.037	[M+H]+	2(4H)-benzofuranone	Others	2	2.14939e+07	1.58341e+07	1.61449e+07	5.50679e+06	4.87785e+06	5.1008e+06	3.19598e+06	3.15166e+06	4.02877e+06	994037	986730	1.14833e+06	-	-	-	-
Zahp011689	205.09	149.02	204.079	[M+H]+	2,2-dimethylchromene-6-carboxylic acid	Others	1	1.74717e+07	1.77211e+07	1.19335e+07	6.18227e+06	6.05964e+06	6.95161e+06	4.27738e+06	3.88413e+06	4.00051e+06	7.26848e+06	6.88704e+06	5.30473e+06	-	-	-	-
Hasp010605	353.27	261.22	352.261	[M+H]+	2,3-dihydroxypropyl (9Z,12Z,15Z)-octadeca-9,12,15-trienoate	Others	1	488301	403211	381360	417505	392822	380845	664890	651759	616749	277505	306738	167928	-	-	-	-
Lmbn001981	137.02	93.03	138.032	[M-H]-	2,5-Dihydroxybenzaldehyde*	Others	2	654577	587555	474480	1.01045e+06	1.16112e+06	1.23385e+06	1.08284e+06	1.12038e+06	694550	1.8378e+06	2.60435e+06	1.68317e+06	C05585	ko00350,ko01100	C05585	-
Lcsn000560	155	67.02	156.006	[M-H]-	2,5-Furandicarboxylic acid	Others	3	30691.2	36997.2	53118.2	53366.9	37407.4	53517.8	59997.9	52805.2	52092.5	71141.2	74929	64353	C20450	-	C20450	-
Lmbn005172	165.06	119.05	166.063	[M-H]-	2,6-Dimethoxybenzaldehyde	Others	1	116170	109156	86603	160024	108545	154653	192907	163340	121666	332148	225329	196244	-	-	-	-
pmf0348	187.134	97.0648	188.141	[M-H]-	2,6-Dimethyl-7-octene-2,3,6-triol	Others	3	29004.3	43852	40358.5	185738	182502	233572	67405.5	68198.1	42327.4	107357	114426	72117.7	-	-	-	-
Wcdp003077	375.16	213.11	374.158	[M+H]+	2-(hydroxymethyl)-6-[4-(3-hydroxypropyl)-2,6-dimethoxyphenoxy]oxane-3,4,5-triol	Others	3	62297	85381.6	76773.5	3310.84	3310.84	3310.84	3310.84	3310.84	3310.84	37631.1	30190.1	16554.2	-	-	-	-
Lmqp006559	330.34	312.33	329.329	[M+H]+	2-Amino-1,3-eicosanediol	Others	3	660858	736331	646905	518568	588205	487026	640033	693614	722878	686258	726867	714886	-	-	-	-
pmf0175	157.16	157.16	158.167	[M-H]-	2-Decanol*	Others	3	913667	721515	836476	1.03924e+06	819156	1.00788e+06	969096	903156	757696	904829	1.23885e+06	1.02981e+06	-	-	-	-
Zmyn014236	309.17	96.96	310.181	[M-H]-	2-Dodecoxyethyl Hydrogen Sulfate	Others	1	201214	186789	133805	157444	127107	186343	163303	129281	150015	158978	566682	248999	-	-	-	-
Lmmn004951	329.23	171.1	330.241	[M-H]-	2-Hydroxy-4-methyl-3-undecanoyloxypentanoic acid methyl ester	Others	1	736827	623689	466621	568055	537856	529480	521936	526230	368949	648817	690962	528072	-	-	-	-
Wcgp003250	163.08	103.05	162.068	[M+H]+	2-Methyl-3-hydroxyindan-1-one	Others	3	570124	831163	394947	5569.02	5569.02	5569.02	5569.02	5569.02	5569.02	27845.1	99852.6	127218	-	-	-	-
MW0055272	325.11	181.07	326.121	[M-H]-	2-O-alpha-L-Rhamnopyranosyl-D-glucopyranose	Others	3	181279	182719	157869	210856	207989	202738	167523	228673	111743	272229	281320	168459	C08244	-	C08244	-
Wasn000528	337.08	277.06	338.085	[M-H]-	2-O-α-D-Glucopyranosyl-L-ascorbic acid	Others	1	66794.1	98419.6	103233	31343.4	40446.6	63967.7	35574.5	59062.5	40388.5	57107	49216.1	92634.9	C18339	-	C18339	-
Cmsp002787	227.09	181.05	226.084	[M+H]+	3,4'-Dihydroxy-3',5'-dimethoxypropiophenone	Others	2	187904	240136	196970	430232	174734	184009	137309	194929	115038	244075	130999	117690	-	-	-	-
Jmzn006005	177.055	117.04	178.063	[M-H]-	3,4-methylenedioxy cinnamyl alcohol	Others	3	18320.3	16765.1	14394.9	11392.9	2428.18	10985	10485	7599.82	7492.66	485.636	485.636	485.636	-	-	-	-
Hmyp002315	303.04	257.04	302.043	[M+H]+	3,5,7,4'-Tetrahydroxy-Coumaronochromone	Others	2	300045	382119	108425	65035.7	88050	169398	64441.1	107090	47512.7	9502.53	9502.53	9502.53	-	-	-	-
ZbWp001588	310.13	120.08	309.121	[M+H]+	3-(((S)-1-carboxy-2-phenylethyl)amino)-2,5-dihydroxycyclopentane-1-carboxylic acid	Others	1	1.5798e+06	1.87317e+06	794350	784515	641729	721969	333103	240607	235427	3.35776e+06	3.77211e+06	1.77232e+06	-	-	-	-
Lmbn000198	133.01	71.01	134.022	[M-H]-	3-Dehydro-L-Threonic Acid	Others	1	2.98528e+07	2.776e+07	2.28138e+07	1.84988e+07	1.96816e+07	2.17654e+07	2.84302e+07	2.84917e+07	2.73207e+07	1.13715e+07	1.17895e+07	9.43987e+06	C03064	ko00053,ko01100	C03064	-
Lmyp003951	227.091	181.086	226.084	[M+H]+	3-Hydroxy-1-(4-hydroxy-3,5-dimethoxyphenyl)propan-1-one	Others	3	74617	62924.1	67065.2	110017	211316	149079	68872.6	113258	118058	170261	173115	99494.2	-	-	-	-
Wagp005297	373.22	211.17	372.215	[M+H]+	3-Hydroxy-beta-ionol 3-Glucoside	Others	3	835761	824742	346982	217631	244390	386194	109585	152155	168150	254863	264155	186882	-	-	-	-
Lhmp122023	441.1	193.05	440.096	[M+H]+	3-O-caffeoyl malonyl quinic acid	Others	2	100777	114544	102191	77728.1	31680.3	53897.4	173680	120906	97894.6	196742	122865	48090.1	-	-	-	-
Lhmp122020	487.14	355.1	486.137	[M+H]+	3-O-caffeoyl quininyl arabinoside	Others	3	107958	103115	71707.7	111351	94846	116676	71503.3	70687.9	70687.9	23256	36226.1	27035.3	-	-	-	-
Wagp005779	457.21	191.14	456.2	[M+H]+	3-Oxo-Alpha-Ionol 3'-(6''-Malonyl)Glucoside	Others	3	729486	456468	434882	173694	162865	139875	202702	123279	83143.5	156715	120594	96586.5	-	-	-	-
Zmgn000447	184.98	78.9583	185.993	[M-H]-	3-Phospho-D-glyceric acid	Others	3	455106	381309	245974	216894	236110	202482	201707	216794	183807	238125	232529	165987	C00197	ko00010,ko00030,ko00260,ko00270,ko00561,ko00630,ko00710,ko01100,ko01110,ko01200,ko01230,ko01240	C00197	-
Wcdn001780	409.04	241	410.052	[M-H]-	3-methoxy-4-[3,4,5-trihydroxy-6-(sulfooxymethyl)oxan-2-yl]oxybenzoic acid	Others	3	1.38479e+06	1.60203e+06	969995	1.23434e+06	1.42635e+06	1.23071e+06	388399	344134	430835	1.18669e+06	1.11092e+06	990301	-	-	-	-
Wchn003447	357.12	177.06	358.126	[M-H]-	4-(3-Hydroxyphenyl)-4-(beta-D-glucopyranosyloxy)butyric acid	Others	1	142915	121918	157168	228810	197569	162884	117932	123931	139505	103952	124834	164229	-	-	-	-
MWSmce466	135.046	92.0293	136.052	[M-H]-	4-Hydroxyacetophenone	Others	3	1173.16	1173.16	1173.16	29601.9	14190.7	25057.9	9807.8	16348.1	21935.4	32894.9	5865.8	16643.3	C10700	ko01100	C10700	-
pmf0440	163.075	91.0542	162.068	[M+H]+	4-MethoxycinnaMaldehyde	Others	3	418176	452491	398218	447711	132527	490148	207407	338009	169685	245931	241301	168610	C10475	-	C10475	-
pmb0764	144.048	113.029	143.041	[M+H]+	4-Methyl-5-thiazoleethanol	Others	3	385802	421138	380816	848756	1.16028e+06	727721	223440	290596	240861	1.36044e+06	1.24109e+06	1.32324e+06	C04294	ko00730,ko01100,ko01240	C04294	-
zjgp122321	355.1	163.05	354.095	[M+H]+	4-O-acetyl-3-O-caffeoyl-2-C-methyl-D-erythronate*	Others	1	9.27294e+07	7.76048e+07	9.67947e+07	3.63207e+07	35347163	2.90698e+07	3.10752e+07	2.47713e+07	2.18991e+07	7.24795e+06	6.3123e+06	8.30539e+06	-	-	-	-
pme2596	184.06	148.039	183.053	[M+H]+	4-Pyridoxic acid	Others	3	234349	219396	187533	397261	367567	481058	627566	717864	473209	304986	312910	247112	C00847	ko00750,ko01100	C00847	-
Wcsn010254	277.22	277.22	278.225	[M-H]-	4-[3-(4,8-dimethylnona-3,7-dienyl)-3-methyloxiran-2-yl]butan-2-one	Others	1	8.02828e+06	7.32693e+06	5.11914e+06	6.12246e+06	6.23657e+06	6.00549e+06	7.4535e+06	6.92708e+06	6.46481e+06	5.75026e+06	5.99553e+06	5.78844e+06	-	-	-	-
MWSCX017	165.053	119.051	164.047	[M+H]+	4-hydroxyphenyl acrylaldehyde	Others	3	407123	371302	457143	152033	243336	372328	307942	374814	507938	136370	92374.4	101031	-	-	-	-
Zmmp002106	120.08	77.04	119.07	[M+H]+	4-methyl-1,5,2,3-dioxadiazinan-2-amine	Others	3	5.32661e+06	4.97237e+06	3.23827e+06	3.87108e+06	3.94011e+06	4.79588e+06	7.118e+06	5.01426e+06	3.51799e+06	4.78022e+06	5.88943e+06	2.91832e+06	-	-	-	-
Lmzn001582	387.17	207.1	388.173	[M-H]-	5'-Glucosyloxyjasmanic acid	Others	3	67464.4	94905.1	112365	75873.5	85368.1	82179.3	102551	62183.5	68143.3	68842.4	61430.5	67628.9	-	-	-	-
Lmln001856	479.09	316.02	480.09	[M-H]-	5,7-Dihydroxy-4-oxo-2-(3,4,5-trihydroxyphenyl)-4H-chromen-3-yl-alloside	Others	3	78083.4	89710.3	24416	2373.9	2373.9	2373.9	2373.9	2373.9	2373.9	2373.9	2373.9	2373.9	-	-	-	-
Layp002880	341.09	179.03	340.079	[M+H]+	5,7-Dihydroxychromone glucoside	Others	1	191445	248940	140296	112092	126924	175905	121023	181081	250836	128475	167173	117285	-	-	-	-
Zahn007990	197.12	153.13	198.126	[M-H]-	5-hydroxy-3,4-dimethyl-5-pentylfuran-2(5H)-one	Others	1	28035.6	31305.4	26310.3	33586.6	40960.2	31706.8	28435.3	30059.1	23916.4	21785.6	22420.3	20983.3	-	-	-	-
MWSCX001	143.033	69.0338	142.027	[M+H]+	5-hydroxymaltol	Others	3	163935	94455.2	97964.6	136390	142919	134664	18891	18891	18891	164473	164546	208230	-	-	-	-
zjbp110804	357.13	307.1	356.126	[M+H]+	6,7-dimethoxy-2-[2-(4'-hydroxy-3'-methoxyphenyl)ethyl]chromone	Others	3	64221.9	79959.4	74317	49335.6	71916.3	55706.7	13583.3	34088.1	24451.1	48004.1	53198.9	45361.7	-	-	-	-
Wcfp003475	325.14	191.08	324.132	[M+H]+	6,7-dimethyl-4-(2,3,4,5-tetrahydroxypentyl)-1H-quinoxaline-2,3-dione	Others	3	1.15942e+06	1.22361e+06	779766	1.72817e+06	1.19409e+06	1.70589e+06	2.74931e+06	2.44775e+06	1.47851e+06	2.29469e+06	1.04011e+06	1.54885e+06	-	-	-	-
Wcgp002561	265.14	119.09	264.136	[M+H]+	6-(1,2-dihydroxyethyl)-3-hydroxy-2,2,5,7-tetramethyl-3H-inden-1-one	Others	3	233208	212612	272027	415595	406928	419245	397344	359554	432865	402929	878138	464721	-	-	-	-
Latp003160	195.06	117.03	194.057	[M+H]+	6-Hydroxymellein	Others	3	520606	903589	871597	170334	168784	152212	181630	187738	171204	91828.6	124101	129064	C02379	-	C02379	-
Wasn000495	311.099	89.0241	312.106	[M-H]-	6-O-alpha-L-arabinopyranosyl-D-glucopyranose	Others	3	85332.6	53817.9	68362	77253.3	61212	55169.9	53717.5	42243.2	49039.5	94629.5	79328.2	104948	C01625	-	C01625	-
Lscp211208	373.22	135.12	372.215	[M+H]+	Alangionoside L	Others	3	1.30661e+06	972771	738882	338725	554630	264432	312231	126969	149233	293686	260198	276771	-	-	-	-
MWSslk235	181.07	59.01	182.079	[M-H]-	Allitol	Others	3	404409	377083	243722	491743	357742	390185	327698	344666	317327	899018	868241	694841	-	-	-	-
Hmtp001106	153.05	77.04	152.047	[M+H]+	Aquilegiolide	Others	3	1.36914e+06	1.35601e+06	1.44053e+06	434915	371607	419510	243810	279979	234428	125637	146438	138350	-	-	-	-
MWSslk226	149.095	91.0545	148.089	[M+H]+	Benzylacetone	Others	3	504387	592051	465178	513614	406595	393881	497590	369454	346629	507041	479196	395822	-	-	-	-
Zjbn102543	475.18	179.07	476.183	[M-H]-	Bletilols B	Others	3	668675	389641	381390	207981	231814	239468	163395	227333	112656	70041.1	52779.5	49033.2	-	-	-	-
Jmlp004238	371.2	133.1	370.199	[M+H]+	Byzantionoside A	Others	3	818209	1.70405e+06	876395	280527	566581	667035	598779	348662	434365	1.42237e+06	624105	312231	-	-	-	-
Sazp005659	387.14	191.07	386.137	[M+H]+	Comazaphilone D	Others	3	365199	423231	905398	105125	136390	80244.7	84998.1	79428.7	107919	39503.7	43324.6	37065	-	-	-	-
Lsmp121707	505.27	211.17	504.257	[M+H]+	Cuneataside E	Others	3	630425	889755	414491	1.28515e+06	1.09376e+06	1.21934e+06	722947	785876	873011	1.7771e+06	1.29412e+06	1.06136e+06	-	-	-	-
ML10171848	147.03	85.03	148.037	[M-H]-	D-Arabinono-1,4-lactone	Others	3	182031	202597	199308	255176	214699	241666	288555	213983	177898	321865	290491	233152	C00652	ko00053,ko01100	C00652	-
MWSmce676	149.05	59.01	150.053	[M-H]-	D-Arabinose*	Others	3	305134	274828	244416	251326	265106	251150	217442	249990	358863	425106	471945	376377	C00216	ko00040,ko00053,ko00520,ko01100,ko01250	C00216	-
mws0437	151.061	59.0139	152.069	[M-H]-	D-Arabitol*	Others	3	23437.7	40607.1	19661.1	45426.1	39252.6	39914.5	33748.2	35795.5	23911.8	18104.4	30362.3	26596.4	C01904	ko00040,ko01100	C01904	-
MWSmce203	341.12	73.03	342.116	[M-H]-	D-Cellobiose	Others	1	154615	143715	95224.6	155974	172421	111004	96117.9	64722.7	104875	108924	104524	82138.2	-	-	-	-
Zmzn000079	199.002	78.9585	200.009	[M-H]-	D-Erythrose-4-phosphate	Others	3	130205	194718	132570	58344.1	108072	64028.5	124958	187073	45168.3	170817	179265	204356	C00279	ko00030,ko00400,ko00710,ko00750,ko01100,ko01110,ko01200,ko01230,ko01240	C00279	-
pme3313	259.022	96.9696	260.03	[M-H]-	D-Fructose 6-phosphate*	Others	1	2.29296e+06	1.92696e+06	1.54096e+06	1.86127e+06	1.75998e+06	1.96523e+06	3.15582e+06	2.93407e+06	2.18653e+06	6.12567e+06	5.00885e+06	4.46774e+06	C00085	ko00052,ko00500,ko00710,ko01100,ko01110,ko01200	C00085	-
mws1164	179.056	59.0139	180.063	[M-H]-	D-Fructose*	Others	1	1.21101e+07	1.23261e+07	7.72351e+06	9.90695e+06	1.12261e+07	9.40446e+06	8.72914e+06	9.64039e+06	9.8294e+06	2.44459e+07	1.91125e+07	1.72643e+07	C05003	-	C05003	-
Zmpn000199	209.03	85.03	210.038	[M-H]-	D-Galactaric acid	Others	3	781336	666273	730526	370692	355690	362338	192928	231585	312825	620110	615286	632393	C00879	ko00053,ko01100	C00879	-
pmf0139	179.056	59.0139	180.063	[M-H]-	D-Galactose*	Others	1	1.09083e+07	1.0762e+07	8.58863e+06	6.61274e+06	7.67546e+06	7.45899e+06	8.10945e+06	7.58034e+06	6.10917e+06	1.95675e+07	1.92768e+07	1.69965e+07	C00124	ko00052,ko01100	C00124	-
mws1189	193.035	72.9931	194.043	[M-H]-	D-Galacturonic acid*	Others	3	271075	471042	220249	210405	253872	405709	212763	230534	264413	703757	739961	478757	C00333	ko00040,ko00053,ko00520,ko01100,ko01240,ko01250,ko02010	C00333	-
MWSmce220	177.045	59.0139	178.048	[M-H]-	D-Glucono-1,5-lactone*	Others	3	263898	179510	231297	144012	142437	201130	195549	125702	158670	375283	311005	391495	C00198	ko00030,ko01100,ko01110,ko01200	C00198	-
pme3705	193.035	72.9931	194.043	[M-H]-	D-Glucoronic acid*	Others	3	156204	374517	426240	425871	486191	374517	354888	392086	382557	846223	772861	820040	C00191	ko00040,ko00053,ko00520,ko00562,ko01100,ko01240,ko01250	C00191	-
pmb0786	180.087	163.06	179.079	[M+H]+	D-Glucosamine	Others	3	1.16327e+06	592745	1.31177e+06	1.20708e+06	971899	889157	846355	975885	927619	3.40336e+06	3.25578e+06	2.46081e+06	C00329	ko00520,ko01100,ko01250	C00329	-
mws4170	179.06	59.01	180.063	[M-H]-	D-Glucose*	Others	1	1.25167e+07	1.12542e+07	9.14183e+06	1.07864e+07	9.49786e+06	9.14319e+06	8.96411e+06	8.5494e+06	1.11944e+07	2.31556e+07	2.32443e+07	1.74259e+07	C00031	ko00010,ko00030,ko00052,ko00500,ko00520,ko00524,ko00901,ko01100,ko01110,ko02010	C00031	-
mws1090	259.02	96.97	260.03	[M-H]-	D-Glucose-1-phosphate*	Others	1	4.33562e+06	3.80333e+06	2.9245e+06	3.77111e+06	3.93077e+06	4.44006e+06	5.72564e+06	5.71735e+06	5.10078e+06	1.16509e+07	1.14401e+07	1.01691e+07	C00103	ko00010,ko00040,ko00052,ko00500,ko00520,ko00523,ko00561,ko01100,ko01110,ko01240,ko01250	C00103	-
mws4175	175.02	85.03	176.032	[M-H]-	D-Glucurono-6,3-lactone	Others	2	51303.1	34104.8	33863.2	40680.4	37405.3	29531.7	41429.7	28181.8	34966.6	45671.9	40364.4	39739.5	C02670	ko00053,ko01100	C02670	-
MA10039641	341.11	89.02	342.116	[M-H]-	D-Lactose*	Others	1	2.51031e+06	2.7474e+06	1.59622e+06	1.54739e+06	1.7952e+06	1.56344e+06	1.20781e+06	1.23627e+06	1.04729e+06	935800	788319	494183	C01970	-	C01970	-
Lmsn000381	341.11	89.02	342.116	[M-H]-	D-Maltose*	Others	1	2.92907e+06	3.58754e+06	2.12851e+06	1.85718e+06	1.82386e+06	1.69305e+06	1.52642e+06	1.36385e+06	1.14602e+06	950142	910852	828289	C01971	-	C01971	-
mws1155	181.072	101.024	182.079	[M-H]-	D-Mannitol*	Others	1	63351.5	73099.7	63472	70161.4	64750.2	79919.2	90666.4	69485.8	51080.2	166192	155961	186239	C00392	ko00051,ko01100,ko02010	C00392	-
pmf0138	179.056	59.0139	180.063	[M-H]-	D-Mannose*	Others	1	1.21455e+07	1.17598e+07	1.03221e+07	9.4203e+06	1.06453e+07	8.49274e+06	1.10329e+07	9.4975e+06	9.97479e+06	2.39484e+07	2.19076e+07	2.6343e+07	C00159	ko00051,ko00052,ko00520,ko01100,ko01250,ko02010	C00159	-
pme0500	503.16	323.1	504.169	[M-H]-	D-Melezitose	Others	1	87189.5	69481.1	70867.9	51090.2	73604.6	48357.2	41593.3	34750.1	38825.5	64712.2	68113.6	78364.2	C08243	-	C08243	-
mws1589	503.16	179.06	504.169	[M-H]-	D-Panose*	Others	1	107940	124030	82862.5	179133	226941	162754	107023	119892	121898	46325.5	41691.4	32195.6	C00713	-	C00713	-
MWSmce257	218.11	88.04	219.111	[M-H]-	D-Pantothenic Acid	Others	1	1.07918e+06	1.15191e+06	906337	1.72993e+06	1.81765e+06	1.71821e+06	1.84554e+06	1.78249e+06	1.61282e+06	1.56666e+06	1.47878e+06	951768	C00864	ko00410,ko00770,ko01100,ko01110,ko01240	C00864	-
mws2104	193.072	59.0139	194.079	[M-H]-	D-Pinitol	Others	3	391318	888844	527323	859631	338943	864754	854007	895019	921475	1.21852e+06	1.14769e+06	573551	C03844	-	C03844	-
Zmgn000173	149.046	75.0088	150.053	[M-H]-	D-Ribose	Others	3	84959.6	74101.4	42807.3	36217	33475	51507.1	64206.1	69160.3	59282.4	89625.3	72425.6	87715.3	C00121	ko00030,ko01100,ko02010	C00121	-
Zmyn000108	209.03	85.03	210.038	[M-H]-	D-Saccharic acid	Others	3	809588	841970	839136	751352	321489	265210	368743	672562	637896	1.29901e+06	1.1303e+06	1.23165e+06	C00818	ko00053,ko01100	C00818	-
pme3163	289.033	96.9696	290.04	[M-H]-	D-Sedoheptuiose 7-phosphate	Others	3	7.83441e+06	6.48871e+06	7.26186e+06	6.94986e+06	7.3297e+06	6.53586e+06	5.80724e+06	6.96869e+06	6.28818e+06	5.9109e+06	7.9774e+06	5.47596e+06	-	-	-	-
mws0214	181.07	71.01	182.079	[M-H]-	D-Sorbitol	Others	1	318146	286447	181233	295228	296027	330229	259654	297945	222667	787192	857896	593825	C00794	ko00051,ko00052,ko01100,ko02010	C00794	-
pme0519	341.11	119.03	342.116	[M-H]-	D-Sucrose*	Others	1	1.51786e+06	1.70526e+06	1.17438e+06	946016	735996	901910	815498	711809	543492	357776	311238	332595	C00089	ko00052,ko00500,ko01100,ko01110,ko02010	C00089	-
mws0889	135.03	75.01	136.037	[M-H]-	D-Threonic Acid	Others	1	384812	342589	347992	459734	371353	433714	437155	537429	501836	498588	451515	515442	C21649	-	C21649	-
mws0264	341.11	119.03	342.116	[M-H]-	D-Trehalose*	Others	1	1.50767e+06	1.34503e+06	960177	769052	722178	709636	646452	594429	502785	330451	291816	248102	C01083	ko00500,ko01100,ko01110,ko02010	C01083	-
mws0344	165.04	75.01	166.048	[M-H]-	D-Xylonic acid	Others	1	2.08896e+06	2.12858e+06	2.25091e+06	2.59957e+06	2.53924e+06	2.55168e+06	2.54154e+06	2.3385e+06	2.90518e+06	3.51531e+06	3.07406e+06	2.14813e+06	C00502	ko00040,ko01100	C00502	-
MWSmce682	149.046	59.0141	150.053	[M-H]-	DL-Xylose*	Others	3	294915	285380	261287	253369	35547.2	252639	244705	255435	177736	420914	377967	409181	-	-	-	-
Lmsn000954	207.09	59.01	208.095	[M-H]-	Dambonitol	Others	3	1.87665e+06	1.95889e+06	2.91534e+06	2.75975e+06	2.69425e+06	2.25324e+06	2.26588e+06	2.35699e+06	2.76149e+06	2.39402e+06	2.2971e+06	2.51887e+06	-	-	-	-
MA10039492	173.009	71.0341	174.016	[M-H]-	Dehydroascorbic acid	Others	3	116781	86651.2	108316	111280	116012	94687.1	56815.1	89233.2	93621.2	78002.6	89798.7	96444.5	C05422	ko00053,ko00480,ko01100	C05422	-
pme2237	181.07	101.02	182.079	[M-H]-	Dulcitol*	Others	1	217274	182535	109384	258818	199000	296218	183361	228193	163246	573471	605421	365713	C01697	ko00052,ko01100	C01697	-
Lmcn009539	293.25	293.25	294.256	[M-H]-	E,E,Z-1,3,12-Nonadecatriene-5,14-diol	Others	3	670580	385965	581074	262776	301518	839119	317467	318664	370970	478602	1.18641e+06	466973	-	-	-	-
Zmbp000449	130.03	70.07	129.025	[M+H]+	Epigoitrin	Others	3	5.14334e+06	5.18283e+06	3.94443e+06	6.85877e+06	5.96291e+06	3.99527e+06	5.66981e+06	5.65378e+06	5.75648e+06	8.68549e+06	6.83209e+06	9.27761e+06	-	-	-	-
Wcdp011414	338.34	303.3	337.334	[M+H]+	Erucamide	Others	3	6272.97	5918.76	7419.75	4572.55	4368.99	4321.28	9793.52	6298.8	9234.22	864.256	864.256	864.256	-	-	-	-
Wcsn011332	279.23	261.23	280.24	[M-H]-	Ethyl (10Z,13Z)-hexadeca-10,13-dienoate	Others	2	218691	200664	185182	165896	149427	163068	225341	225765	222002	154305	140974	151327	-	-	-	-
pmn001380	187.1	169.09	188.105	[M-H]-	Eucommiol	Others	3	32859.1	39932.9	37411.7	217725	282729	157394	92446.9	79954.7	86332.5	135208	149755	108402	C17878	-	C17878	-
Lhhp120823	193.08	105.07	192.079	[M+H]+	Eugenyl formate	Others	3	415223	358980	468997	155185	158588	111749	98203.3	133038	77535	118409	133435	89921.3	-	-	-	-
Zmhn002702	565.172	337.096	566.179	[M-H]-	Ferulic-piceid	Others	3	61862.5	65636.3	77745.5	37129.7	32106.4	34087.3	27148	23510.7	15163.5	3032.69	3032.69	3032.69	-	-	-	-
Lmjn010508	277.18	205.16	278.188	[M-H]-	Fusarester B	Others	3	12120.7	9465.27	12464.5	11477.6	9333.01	9504.07	10014.3	8377.16	9682.05	10242.9	11204.2	9645.48	-	-	-	-
mws1080	341.11	179.06	342.116	[M-H]-	Galactinol	Others	1	4.97427e+06	5.65875e+06	3.23209e+06	2.0725e+06	2.54754e+06	2.67313e+06	1.88992e+06	1.96319e+06	1.55118e+06	917807	1.10094e+06	903839	C01235	ko00052,ko01100	C01235	-
pmb3081	288.997	96.9696	290.004	[M-H]-	Glucaric acid-1-Phosphate	Others	3	1.00523e+07	1.03264e+07	1.00238e+07	1.11896e+07	1.07533e+07	1.00512e+07	1.12098e+07	1.26881e+07	8.17129e+06	1.14429e+07	1.10898e+07	1.30067e+07	-	-	-	-
pme0534	195.05	75.01	196.058	[M-H]-	Gluconic acid	Others	1	1.31504e+06	1.24841e+06	1.63188e+06	1.36283e+06	1.28662e+06	1.15896e+06	969245	1.02239e+06	1.42206e+06	1.57804e+06	1.90885e+06	1.63782e+06	C00257	ko00030,ko01100,ko01110,ko01200	C00257	-
MWSslk178	169.05	77.04	168.042	[M+H]+	Griffonilide	Others	3	425001	453752	327427	85791.8	128841	101610	67769.5	65914.3	71332.9	28419.9	39823.1	29981.7	-	-	-	-
Lmxn008846	197.12	153.13	198.126	[M-H]-	Hydroxydihydrobovolide	Others	3	22235.8	26565.1	21785.4	36096.3	31375.3	31435.5	23922.9	17705.9	17610.1	15686.4	21445.8	17731.4	-	-	-	-
Hmln000297	179.05	59.01	180.063	[M-H]-	Inositol*	Others	1	1.13464e+07	9.15486e+06	7.54674e+06	8.32897e+06	8.61232e+06	7.20762e+06	6.01244e+06	7.51668e+06	6.82565e+06	1.93736e+07	2.02102e+07	1.42256e+07	C00137	ko00052,ko00053,ko00562,ko01100,ko01110,ko01250,ko02010,ko04070	C00137	-
MWSmce039	124.04	80.05	123.032	[M+H]+	Isonicotinic acid	Others	3	1.58264e+06	1.2693e+06	1.157e+06	2.14742e+06	1.97294e+06	2.0414e+06	2.82956e+06	1.94061e+06	1.51791e+06	2.18696e+06	2.19038e+06	1.61278e+06	C07446	-	C07446	-
MWSmce040	153.05	65.0376	152.047	[M+H]+	Isovanillin	Others	3	564240	676480	444685	852289	852703	683021	240291	430979	675847	998163	978316	613307	-	-	-	-
mws0438	151.061	59.0139	152.069	[M-H]-	L-Arabitol*	Others	3	30976.9	30972.4	27016.8	31772.3	26620.7	30969.9	25616.7	43365.5	31235.5	26846.4	33182.4	27297.4	C00532	ko00040,ko01100	C00532	-
MWSmce165	165.08	59.02	166.084	[M-H]-	L-Fucitol	Others	3	209834	291507	212794	283337	310082	339117	332632	295623	331624	786118	923799	542352	-	-	-	-
MWSmce576	179.056	59.0141	180.063	[M-H]-	L-Glucose*	Others	1	1.15444e+07	1.02217e+07	6.53284e+06	9.43851e+06	1.09163e+07	8.96641e+06	8.67275e+06	8.02529e+06	9.32783e+06	2.21021e+07	2.12931e+07	1.64373e+07	-	-	-	-
pme2253	177.041	59.0139	178.048	[M-H]-	L-Gulono-1,4-Lactone*	Others	3	128457	166555	86311	89770.7	97497.8	102276	55723.1	82426.7	86977.8	221358	196079	155952	C01040	ko00053,ko01100,ko01240	C01040	-
MWSmce199	149.05	59.02	150.053	[M-H]-	L-Xylose*	Others	3	337821	258818	219560	294913	235116	255928	249478	250670	261491	405244	386842	386870	C01510	-	C01510	-
Wcsn000472	503.16	113.024	504.169	[M-H]-	Laminaran	Others	3	50413.9	62669	40520.2	53282.8	39845.6	53807.4	60675.4	35092.1	29908	20444.3	12270.3	16207.8	-	-	-	-
Wcdp006912	274.28	88.08	273.267	[M+H]+	Lauryldiethanolamine	Others	1	3.34669e+06	6.6411e+06	3.57472e+06	3.84506e+06	3.98254e+06	3.33852e+06	4.77084e+06	4.28554e+06	3.82983e+06	3.35887e+06	2.20226e+06	3.43206e+06	-	-	-	-
HJN088	431.12	125.03	432.127	[M-H]-	Licoagroside B	Others	3	305417	358954	236163	329319	347930	390804	277245	328348	338617	436148	373838	480643	-	-	-	-
Lszp210009	375.24	177.16	374.231	[M+H]+	Linarionoside A	Others	3	89536	101871	152625	120018	146849	71245.5	403807	138654	186861	410522	200609	159095	-	-	-	-
Lmmn006306	293.21	293.21	294.219	[M-H]-	Machilusolide D	Others	3	661039	905861	570721	476433	533196	465179	567977	524755	376480	509251	485174	392411	-	-	-	-
Lhmp110118	361.16	161.06	360.157	[M+H]+	Magnostellin D	Others	3	193333	200110	159549	114781	81144	76023.7	64104	53095.3	84973.2	53086.5	65310.5	27049.5	-	-	-	-
MWS1983	343.125	89.0254	344.132	[M-H]-	Maltitol	Others	3	65396.7	81738.2	72928.6	38633.6	38836.5	66793.9	45319.5	56440.9	33059.9	39140.1	40872.3	73557.4	-	-	-	-
MWSmce486	503.16	383.12	504.169	[M-H]-	Manninotriose	Others	1	75610.7	76973.5	36469.4	163272	208539	176373	92361.2	102861	70158.8	14630	22947.3	7454.58	C05404	ko00052,ko01100	C05404	-
Ljmp121505	247.13	187.11	246.126	[M+H]+	Mansonone S	Others	3	188725	594259	291826	131721	240702	347428	151953	111145	135178	426356	327125	251205	-	-	-	-
Lsjp211262	213.18	121.1	212.178	[M+H]+	Megastigm-5-en-3,9-diol	Others	1	130399	180190	102968	75498.8	61920	48054	131733	104664	76355.7	106102	44224.1	60924	-	-	-	-
mws1333	341.11	113.02	342.116	[M-H]-	Melibiose	Others	1	939075	1.08411e+06	569893	505516	562370	493232	485192	441642	353710	350916	385105	279552	C05402	ko00052,ko01100,ko02010	C05402	-
pme1014	445.31	341.284	444.303	[M+H]+	Menatetrenone (Vitamin K2)	Others	3	1.54172e+06	1.85954e+06	1.91168e+06	1.68159e+06	1.75705e+06	2.16456e+06	1.66369e+06	1.44638e+06	1.77307e+06	1.79157e+06	2.12441e+06	1.63532e+06	-	-	-	-
Wcsn010375	277.22	59.01	278.225	[M-H]-	Methyl (4E,8E,11E)-5,9,13-trimethyltetradeca-4,8,11-trienoate	Others	2	146380	132080	102790	110263	110859	98145.7	128986	123775	104012	102159	106486	103759	-	-	-	-
Lhfp112926	343.15	163.08	342.147	[M+H]+	Myricatomentogenin	Others	3	2.7549e+06	3.53146e+06	3.50841e+06	3.5598e+06	2.9042e+06	3.42609e+06	3.27756e+06	3.68448e+06	3.56581e+06	3.79983e+06	3.20049e+06	2.94579e+06	-	-	-	-
Yaap009385	415.21	119.09	414.204	[M+H]+	Myrtucommulone B	Others	3	5.07826e+07	4.29846e+07	4.64373e+07	4.69871e+07	5.19345e+07	4.03451e+07	4.36513e+07	3.74028e+07	4.12738e+07	4.12355e+07	4.35679e+07	4.21665e+07	-	-	-	-
pma1751	286.092	124.039	285.085	[M+H]+	N-(beta-D-Glucosyl)nicotinate*	Others	1	619838	705191	435871	938022	1.12324e+06	1.15107e+06	999779	864444	704048	1.51278e+06	1.58902e+06	1.06897e+06	-	-	-	-
mws2608	222.097	84.0451	221.09	[M+H]+	N-Acetyl-D-galactosamine	Others	3	1.03552e+06	1.08529e+06	1.02347e+06	675893	636447	695280	961416	775873	585145	812484	1.07621e+06	924594	C01132	ko00052,ko00520,ko01100,ko01250	C01132	-
pme2755	222.097	138.055	221.09	[M+H]+	N-Acetyl-D-glucosamine	Others	3	832916	721244	769079	1.8364e+06	1.66492e+06	1.41753e+06	1.40365e+06	1.37679e+06	1.33912e+06	1.35734e+06	1.72663e+06	1.13345e+06	C00140	ko00520,ko01100,ko01250,ko02010	C00140	-
pmb3079	300.049	96.9696	301.056	[M-H]-	N-Acetyl-D-glucosamine-1-phosphate	Others	3	119525	123423	94478.9	84495.7	61811.5	75210.7	90259	82129.3	55863.6	95536.4	81260.9	95896.4	C04256	-	C04256	-
mws4174	222.097	138.055	221.09	[M+H]+	N-Acetyl-D-mannosamine	Others	3	525427	523652	569404	979062	1.07786e+06	995289	972072	858432	920614	728321	843682	644721	C00645	ko00520,ko01100,ko01250	C00645	-
mws0133	123.06	80.05	122.048	[M+H]+	Nicotinamide	Others	3	2.52334e+06	2.49453e+06	1.29882e+06	784083	777165	822699	619335	713868	497980	989902	1.09052e+06	712388	C00153	ko00760,ko01100,ko01240	C00153	-
pma3101	256.082	124.039	256.082	[M]+	Nicotinate D-ribonucleoside	Others	3	3.23185e+06	2.02887e+06	2.40411e+06	3.20223e+06	3.31092e+06	3.11678e+06	4.41984e+06	3.86867e+06	3.36366e+06	2.41588e+06	3.01411e+06	2.41763e+06	C05841	ko00760,ko01100	C05841	-
pme0490	124.04	78.03	123.032	[M+H]+	Nicotinic acid (Vitamin B3)	Others	1	948211	904983	757129	2.87031e+06	3.72642e+06	2.8538e+06	6.09201e+06	3.28537e+06	4.16584e+06	5.79784e+06	3.37998e+06	6.16665e+06	C00253	ko00760,ko00960,ko01100,ko01110,ko01240	C00253	-
Lmhp001671	355.1	163.04	354.095	[M+H]+	Noreugenin-7-O-glucoside*	Others	1	7.83564e+07	7.33815e+07	7.86614e+07	7.14933e+07	7.0937e+07	7.41001e+07	6.36935e+07	6.24814e+07	6.19312e+07	2.46653e+07	2.34661e+07	2.65889e+07	-	-	-	-
MWSmce658	193.049	153.019	192.042	[M+H]+	Noreugenin; 5,7-Dihydroxy-2-Methylchromone	Others	3	18652.2	10837.4	12661.2	19319.4	33152.6	23980	24647.2	43701.9	16654.5	10661.5	24010	11266.6	C20462	-	C20462	-
Wcdp010708	263.24	81.07	262.23	[M+H]+	Octadeca-2,9,12,15-tetraen-1-ol	Others	1	2.13993e+06	2.12503e+06	1.44087e+06	908465	891221	1.12504e+06	1.46406e+06	2.26431e+06	2.0792e+06	1.498e+06	1.21499e+06	1.16817e+06	-	-	-	-
YC512118	282.28	247.24	281.272	[M+H]+	Oleamide (9-Octadecenamide)	Others	2	15765.4	33675.2	45805.5	62441.3	67732.2	55747.3	54988.9	32958.2	27764.5	36436.9	40301	86750.8	C19670	-	C19670	-
Wcfp003695	207.14	95.08	206.131	[M+H]+	Oleracone B	Others	3	4.0662e+06	6.46142e+06	7.77766e+06	6.58043e+06	5.29827e+06	3.40153e+06	7.49668e+06	6.04423e+06	5.14786e+06	4.30812e+06	5.44296e+06	5.69358e+06	-	-	-	-
pme2165	155.01	111.02	156.017	[M-H]-	Orotic acid (Vitamin B13)	Others	3	84638.8	60413.7	47286.7	54144.9	66960.3	73257.9	67405.5	80728.6	59717.3	99441.4	80642.8	46322.9	C00295	ko00240,ko01100,ko01240	C00295	-
Zbbp004112	521.26	131.04	520.252	[M+H]+	Platanionoside C	Others	3	761802	704255	710166	56489.4	119028	87054.7	70228.9	106659	39574.6	30672.1	29762.5	15136.1	-	-	-	-
Zbbp005287	505.26	211.17	504.257	[M+H]+	Platanionoside E	Others	3	1.38606e+06	1.60679e+06	1.34201e+06	2.63342e+06	2.51339e+06	2.08137e+06	1.22725e+06	1.73668e+06	1.18301e+06	2.45322e+06	2.51646e+06	1.84591e+06	-	-	-	-
pmn001472	567.14	315.05	568.143	[M-H]-	Polygalaxanthone III	Others	3	47904.9	46871.6	45524.6	26129.8	21670.8	22864.8	882.702	882.702	4413.51	882.702	882.702	9894.17	-	-	-	-
Hmgn001653	137.02	93.04	138.032	[M-H]-	Protocatechualdehyde*	Others	2	559091	605538	435444	882624	1.34177e+06	1.40329e+06	1.14677e+06	831158	765192	2.57005e+06	2.45381e+06	2.08846e+06	C16700	ko00950	C16700	-
zjgp122326	286.09	124.04	285.085	[M+H]+	Pyridine-4-formyl-O-β-D-glucopyranoside*	Others	1	745894	741736	455094	1.16036e+06	1.15336e+06	2.1869e+06	1.09373e+06	725707	535912	1.49323e+06	1.99777e+06	737598	-	-	-	-
Zmjp000624	168.06	150.05	167.058	[M+H]+	Pyridoxal	Others	3	95224.6	67106.3	80586.8	51841.9	60732	39257.8	73605.8	47189.7	45632.1	50170.8	52439.4	47916.8	C00250	ko00750,ko01100,ko01240	C00250	-
pme1383	170.08	134.06	169.074	[M+H]+	Pyridoxine	Others	1	1.64302e+06	1.19925e+06	671904	887129	930346	698691	1.73517e+06	1.17641e+06	1.39589e+06	1.29713e+06	1.56029e+06	1.0368e+06	C00314	ko00750,ko01100,ko01240	C00314	-
pmb0789	332.134	152.072	331.127	[M+H]+	Pyridoxine-5'-O-glucoside	Others	3	302963	244929	215315	77481.6	136064	165646	176891	234723	161287	212806	165411	125629	C03996	-	C03996	-
pme2125	503.162	179.055	504.169	[M-H]-	Raffinose*	Others	1	288766	442026	225504	213753	196774	390594	186400	244240	139162	33070.1	50921	53812.6	C00492	ko00052,ko01100,ko02010	C00492	-
mws0232	377.15	243.09	376.138	[M+H]+	Riboflavin (Vitamin B2)	Others	1	452924	531694	519068	341505	331173	271931	290173	150457	148642	430420	587275	382213	C00255	ko00740,ko01100,ko01110,ko01240,ko02010	C00255	-
pma6455	229.012	96.9696	230.019	[M-H]-	Ribulose-5-phosphate	Others	3	58986.8	66029.3	45425	36331.9	31344.3	39966	39961.8	40123.8	38398.4	62913.9	34590.7	41520.9	C00199	ko00030,ko00040,ko00710,ko00740,ko01100,ko01110,ko01200,ko01230,ko01240,ko01250	C00199	-
pmn001423	385.187	223.135	386.194	[M-H]-	Roseoside	Others	3	137744	122675	118382	90424.6	57590.2	63773.3	71742.8	64625.8	68094.8	60151	66710.8	34095.2	-	-	-	-
Lcsn000626	261	181.05	262.011	[M-H]-	Rubusin B	Others	3	779337	781864	399554	498022	534381	517698	517394	481723	466994	613322	645285	664784	-	-	-	-
Hmcn000192	209.07	59.01	210.074	[M-H]-	Sedoheptulose	Others	1	494712	507804	550954	425812	385101	438799	385582	326634	390683	436147	374135	459332	C02076	ko00710,ko01100	C02076	-
Zmcp102201	205.09	149.02	204.079	[M+H]+	Senkyunolide B	Others	3	1.54372e+07	1.7345e+07	1.23754e+07	5.76131e+06	6.04282e+06	6.35013e+06	4.03306e+06	4.13818e+06	3.77657e+06	7.09948e+06	6.16567e+06	6.17152e+06	C09921	-	C09921	-
pmp001230	279.16	121.03	278.152	[M+H]+	Senkyunolide M	Others	3	1.84244e+07	1.83559e+07	1.32439e+07	6.70461e+06	6.93584e+06	6.8522e+06	4.32549e+06	3.95348e+06	4.21994e+06	6.35051e+06	7.25024e+06	5.67606e+06	-	-	-	-
Lmmp003517	225.15	95.08	224.141	[M+H]+	Solatuberenol A	Others	3	1.06071e+06	1.1353e+06	652015	756645	1.16505e+06	829411	701084	1.34298e+06	1.52775e+06	1.08844e+06	881053	1.01924e+06	-	-	-	-
Zmpn000095	261.038	78.9588	262.045	[M-H]-	Sorbitol-6-phosphate	Others	3	79903.2	70451.7	61591.7	68834	62650.4	61791.3	82907.6	53194.6	50149.6	206362	214464	193168	C01096	ko00051,ko01100	C01096	-
mws1089	421.075	241.011	422.082	[M-H]-	Sucrose-6-phosphate	Others	3	396329	326150	285690	147058	110899	165946	170665	151003	99888.5	175274	241856	183265	-	-	-	-
Wcfn003941	305.07	96.96	306.077	[M-H]-	Sulfo jasmonate	Others	3	216743	212548	127865	108385	83576.7	57050.3	104492	90740.7	54767.6	112528	97398.9	56290.6	-	-	-	-
MWSHY0042	183.065	140.047	182.058	[M+H]+	Syringaldehyde; 4-Hydroxy-3,5-Dimethoxybenzaldehyde	Others	3	63368.2	53415.3	47185.1	53787.6	72926.4	70595.5	50274.8	89336.1	54797.6	123735	76959.8	69281.3	-	-	-	-
Wcdp005264	246.24	88.08	245.236	[M+H]+	Tetradecasphinganine	Others	2	283448	1.12152e+06	694089	537712	1.12903e+06	517396	834674	741944	611561	695969	626271	887128	-	-	-	-
Wmsn000960	785.25	353.09	786.258	[M-H]-	Teupolioside	Others	3	418715	431081	426423	477576	530815	417520	204024	295268	262207	60907.1	84331.2	82202.3	-	-	-	-
MWS0434	287.2	269.21	288.209	[M-H]-	Trans-dehydrorosinone	Others	3	323699	324564	151665	236361	264684	192069	83301.2	78472	49121.1	148215	147316	123379	-	-	-	-
mws2523	421.08	241.01	422.082	[M-H]-	Trehalose 6-phosphate	Others	3	86563.2	65891.3	82069.5	37230	41379.7	29249.1	50598	27264.5	29717.4	56204.4	35582.6	42697.1	C00689	ko00500,ko01100,ko01110	C00689	-
mws0458	151.04	136.017	152.047	[M-H]-	Vanillin; 4-Hydroxy-3-Methoxybenzaldehyde	Others	3	366623	451534	436996	831646	816589	1.08578e+06	700021	561340	904415	2.37186e+06	1.27409e+06	1.56761e+06	C00755	ko00996,ko01100,ko01110	C00755	-
MW0111715	281.09	59.01	282.095	[M-H]-	Xylobiose	Others	3	140552	155521	122749	103510	110697	119112	96100	67694.7	73252.9	51680.6	76956.4	53965.9	C01630	ko02010	C01630	-
Yamp001634	179.07	91.05	178.063	[M+H]+	dehydroconiferyl alcohol	Others	1	371226	303700	255014	148761	251002	178962	123321	105896	144794	165344	159770	134772	-	-	-	-
Lcsp012679	322.27	62.06	321.267	[M+H]+	linolenoylethanolamine	Others	1	150616	146538	99731.4	153838	173692	159663	154806	147380	140889	88178.5	94582.4	88070.7	-	-	-	-
Lcsp013328	324.29	62.06	323.282	[M+H]+	linoleoyl ethanolamine	Others	3	759175	583779	430529	578200	510164	601082	439674	328889	554911	290072	295521	377596	-	-	-	-
Lsmp121706	519.24	207.14	518.236	[M+H]+	pteleifoside C	Others	3	478880	721160	847451	1.7233e+06	1.71155e+06	1.1039e+06	2.10302e+06	1.74722e+06	3.41351e+06	1.68809e+06	1.93376e+06	1.16895e+06	-	-	-	-
Hahn002152	477.14	161.03	478.147	[M-H]-	scroneoside B	Others	3	3.10345e+07	3.56811e+07	4.28556e+07	3.0677e+07	3.27423e+07	2.71927e+07	3.5686e+07	3.72777e+07	4.25335e+07	2.90038e+07	1.94655e+07	3.73145e+07	-	-	-	-
Wasn000410	245.04	153	246.05	[M-H]-	sn-glycero-3-phospho-(1'-sn-glycerol)	Others	2	185546	122970	161463	150462	148546	153141	93206.1	79117.2	92897.6	79766	96326.9	72435.9	-	-	-	-
zjbp111026	343.15	163.07	342.147	[M+H]+	tetrahydrochromone M	Others	3	2.81033e+06	2.42014e+06	2.68767e+06	2.61031e+06	2.91463e+06	2.93179e+06	2.67262e+06	2.80254e+06	3.33089e+06	3.05946e+06	2.7368e+06	3.26482e+06	-	-	-	-
pmf0249	397.31	147.08	396.303	[M+H]+	δ-Tocotrienol	Others	3	65090.1	46180.5	44023.3	96363.8	80306.9	75048.8	49739.3	59340.4	57136.9	71722.3	62379.1	76681.1	C14156	ko00130,ko01100,ko01110	C14156	-
Wayn005953	461.071	329.03	462.08	[M-H]-	3,3'-Di-O-methylellagic acid 4'-beta-O-xylopyranoside	Tannins	3	17969	21558.6	11656.5	23713.6	15002.6	19532	15813.7	11718.2	15149.8	2331.3	2331.3	2331.3	-	-	-	-
pmp000103	1155.28	867.21	1154.27	[M+H]+	Arecatannin A2	Tannins	2	433999	746437	306055	160143	101622	61935.5	39963.3	29283.2	19812.3	34798.8	26716	21539.6	C17893	-	C17893	-
pmp000100	867.21	715.2	866.206	[M+H]+	Arecatannin B1	Tannins	1	632567	835148	420765	218602	165949	127511	67465.7	57452	22963.7	66504.9	46619.1	31756.8	C17892	-	C17892	-
pmp000101	867.21	715.2	866.206	[M+H]+	Arecatannin C1	Tannins	2	389559	449170	157278	56417.7	83493.2	47792.3	4143.87	4143.87	4143.87	4143.87	20719.4	4143.87	C17897	-	C17897	-
pmn001650	1153.26	575.11	1154.27	[M-H]-	Cinnamtannin B2	Tannins	1	100148	137818	44956.2	23577.6	19883.4	18458.3	3691.66	3691.66	3691.66	3691.66	3691.66	3691.66	C17629	-	C17629	-
mws0836	577.14	425.09	578.142	[M-H]-	Procyanidin B1	Tannins	1	1.86996e+06	2.37446e+06	1.62852e+06	576681	525978	433706	195375	185828	127774	155417	123813	123299	-	-	-	-
pme0434	577.14	407.08	578.142	[M-H]-	Procyanidin B2	Tannins	2	2.10614e+06	2.93994e+06	1.51366e+06	546075	508855	437438	184894	147725	122053	183643	181026	152252	C17639	-	C17639	-
pme0436	577.14	407.08	578.142	[M-H]-	Procyanidin B3	Tannins	1	2.67953e+06	2.58359e+06	1.59864e+06	467935	569728	358338	188708	196328	92497.5	167712	176335	152252	-	-	-	-
pmn001667	577.135	407.076	578.142	[M-H]-	Procyanidin B4	Tannins	3	24535.3	137602	86423.7	4699.74	4699.74	4699.74	4699.74	4699.74	4699.74	4699.74	4699.74	4699.74	C10238	-	C10238	-
pmn001646	865.2	577.14	866.206	[M-H]-	Procyanidin C1	Tannins	1	170146	229016	106583	2892.98	2892.98	2892.98	14464.9	2892.98	2892.98	2892.98	2892.98	2892.98	C17624	-	C17624	-
pmn001647	865.2	713.16	866.206	[M-H]-	Procyanidin C2	Tannins	1	277737	304912	157508	67277.7	60881.6	63601.8	20976.5	18115.4	5681.51	27211	16893.3	12223.1	-	-	-	-
mws0943	151.051	71.0128	152.059	[M-H]-	1,4-Dihydro-1-Methyl-4-oxo-3-pyridinecarboxamide	Alkaloids	3	17552.1	20189.5	19421.7	22274.1	19773.4	30317.6	34133.3	21809.2	18397.5	18228.1	16710.1	22782.4	C05843	ko00760,ko01100	C05843	-
Hmcp003783	211.087	193.07	210.079	[M+H]+	1-Acetyl-β-carboline	Alkaloids	3	24501	39790.6	16766.6	22263.5	20905.1	37265.3	3353.33	3353.33	3353.33	63431.6	61069.6	35350.9	-	-	-	-
Yamp002097	194.08	136.07	193.074	[M+H]+	1-[2-(Furan-2-yl)-2-oxoethyl]pyrrolidin-2-One	Alkaloids	3	365679	358866	359669	331619	255230	487086	41333.2	33054.3	52686.1	205779	155032	144674	-	-	-	-
Zahp014129	310.31	310.31	309.303	[M+H]+	1-pyrrolidin-1-ylhexadecan-1-one	Alkaloids	3	32275.1	60125.5	32533	25973.7	27914.1	27367.3	16852.4	20495.8	22383.8	22122	35535.3	17935	-	-	-	-
pmb1912	474.17	327.12	473.166	[M+H]+	10-Formyltetrahydrofolic Acid	Alkaloids	1	2.34886e+06	2.05095e+06	1.33732e+06	1.51941e+06	1.20261e+06	1.61125e+06	825236	1.14234e+06	1.2334e+06	1.18165e+06	1.13793e+06	1.03424e+06	C00234	ko00670,ko00970,ko01100,ko01200,ko01240	C00234	-
Wbmp010544	699.35	699.35	698.341	[M+H]+	10-Hydroxymethyllycaconitine	Alkaloids	3	3.16477e+06	3.40354e+06	2.10596e+06	1.89895e+06	2.186e+06	2.46695e+06	3.22227e+06	3.18734e+06	2.20597e+06	1.86925e+06	2.05551e+06	1.13503e+06	-	-	-	-
MWSslk118	227.067	136.039	226.059	[M+H]+	2,2'-Cyclouridine	Alkaloids	3	21193.3	18864.9	4590.88	10671	25946.6	14459.3	17375.2	13519	19050	24898.3	19584.9	17357.6	-	-	-	-
MWStz054	152.107	91.0641	151.1	[M+H]+	2,4,6,6-Tetramethyl-3(6H)-pyridinone	Alkaloids	3	47004.5	23605.5	25520.1	29519	31573.4	25714.4	68573.4	82836.4	71589.9	26753.7	43900.5	28116.5	-	-	-	-
NK10246260	162.055	116.049	161.048	[M+H]+	2,4-Dihydroxyquinoline	Alkaloids	3	107791	57347.9	53458.6	53447.9	65062.9	40832.7	24510.8	28707	36270.8	54886.9	35718.9	38228.8	C16716	ko00996	C16716	-
MWStz152	206.082	118.069	205.074	[M+H]+	2-(Acetylamino)-3-phenyl-2-propenoic acid*	Alkaloids	3	54699.8	8070.15	8070.15	43045.4	55608.8	8070.15	89765.4	82043.2	40350.8	132703	73384.3	46630.8	-	-	-	-
Lmcp000611	144.08	84.06	143.07	[M+H]+	2-Amino-4,5-dihydro-1H-imidazole-4-acetic acid	Alkaloids	3	1.68195e+06	1.46433e+06	1.23006e+06	1.5294e+06	1.79272e+06	1.30637e+06	2.0924e+06	2.13296e+06	2.33414e+06	1.38979e+06	1.44772e+06	1.60797e+06	-	-	-	-
Ysjn000603	188.06	114.06	189.064	[M-H]-	2-Amino-6-oxoheptanedioic acid	Alkaloids	1	222690	201904	176800	230517	239765	234036	162988	209175	236148	169089	184802	143876	-	-	-	-
mws5028	136.039	80.0556	135.032	[M+H]+	2-Benzoxazolinone	Alkaloids	3	72680	87912.4	69275.3	59761.8	127996	114248	9909.95	9909.95	9909.95	74819.1	72633.6	97787.1	-	-	-	-
MWStz063	170.154	152.144	169.147	[M+H]+	2-Ethyl-2,6,6-trimethylpiperidin-4-one	Alkaloids	3	84572	84058	79567.1	115969	132750	87824	132105	127206	105880	163582	179196	201441	-	-	-	-
MWS1787	94.0651	53.0383	93.0578	[M+H]+	2-Picoline; 2-Methylpyridine	Alkaloids	3	248842	229057	192247	216273	242248	251212	234845	209870	182289	243475	270102	218265	C14447	-	C14447	-
Lahp002608	188.07	118.07	187.063	[M+H]+	3,5-Dihydro-2H-Furo[3,2-C]Quinolin-4-One*	Alkaloids	1	1.67057e+07	1.59821e+07	9.81365e+06	7.84971e+06	8.6978e+06	1.0529e+07	1.51079e+07	1.34233e+07	9.6726e+06	1.27093e+07	1.8103e+07	8.77971e+06	-	-	-	-
MWS1777	128.03	93.06	127.019	[M+H]+	3-Chloroaniline	Alkaloids	1	6.92088e+06	7.5269e+06	7.71612e+06	1.0058e+07	9.89283e+06	9.02192e+06	1.04282e+07	9.15064e+06	8.02533e+06	8.66297e+06	8.6827e+06	9.58086e+06	-	-	-	-
MWStz282	206.081	118.065	205.074	[M+H]+	3-Hydroxy-3-acetonyloxindole*	Alkaloids	3	45732.4	94364.8	65293.3	45732.4	84296.5	112950	80790.8	77484.8	34076.5	137184	70697.3	59183.4	-	-	-	-
mws0596	154.05	136.039	153.043	[M+H]+	3-Hydroxyanthranilic acid	Alkaloids	3	162261	175239	202673	87446.6	82215.3	76496.9	55374	46640.5	75452.8	9328.1	9328.1	9328.1	C00632	ko00380,ko01100,ko01240	C00632	-
Hmgp002327	188.07	118.06	187.063	[M+H]+	3-amino-2-naphthoic acid*	Alkaloids	1	7.96023e+06	7.33774e+06	4.26176e+06	5.05788e+06	4.65964e+06	5.54173e+06	7.07075e+06	7.13414e+06	3.75449e+06	6.49433e+06	6.90897e+06	4.62569e+06	-	-	-	-
Yacp000453	116.07	70.06	115.063	[M+H]+	3-hydroxy-1-methylpyrrolidin-2-one*	Alkaloids	1	1.73374e+07	1.49735e+07	1.25588e+07	1.61425e+07	1.53809e+07	1.44344e+07	1.61431e+07	1.6356e+07	1.38679e+07	1.90797e+07	1.86622e+07	1.26899e+07	-	-	-	-
Hmtp000776	168.07	105.03	167.058	[M+H]+	4,5,6-Trihydroxy-2-cyclohexen-1-ylideneacetonitrile	Alkaloids	3	89769.8	91222.9	69637.5	66741.9	86470.3	92271.2	155739	128102	98476.5	98183.1	113406	56592.1	-	-	-	-
pmf0291	96.0444	68.0495	95.0371	[M+H]+	4-Hydroxypyridine	Alkaloids	3	155474	209657	160480	748511	698051	410954	112706	115152	139941	497404	321646	518163	-	-	-	-
MA10074217	144.046	115.043	145.053	[M-H]-	4-Hydroxyquinoline	Alkaloids	3	38410.6	25589	17254.2	53153.3	51382.5	44687.1	43107.9	36500.6	41262.5	137916	96189.9	92344.2	C06343	-	C06343	-
Lamp000484	116.07	70.06	115.063	[M+H]+	4-Methylazetidine-2-Carboxylic acid*	Alkaloids	1	1.11721e+07	9.29603e+06	6.90789e+06	1.00153e+07	9.20967e+06	9.15024e+06	1.11199e+07	1.20472e+07	9.11403e+06	1.15641e+07	1.11299e+07	7.99758e+06	-	-	-	-
Wbmp001002	152.07	107.05	151.063	[M+H]+	4-methoxybenzamide	Alkaloids	3	515786	521871	356419	430840	453850	471693	500846	447798	352647	212268	272114	177913	-	-	-	-
mws0333	191.118	159.068	190.111	[M+H]+	5-Methoxytryptamine	Alkaloids	3	129161	179054	96512.7	93587.5	66349.4	95930.5	68199.3	37007.1	89427.9	7401.43	7401.43	7401.43	C05659	ko00380	C05659	-
Labp004779	538.23	175.07	537.221	[M+H]+	6,7-di-O-methyl-N-deacetylisoipecosidic acid	Alkaloids	3	1.58642e+06	2.02032e+06	2.23997e+06	812382	562510	722765	482114	61038.7	488121	181907	147416	172755	-	-	-	-
pmp001198	132.1	57.03	131.095	[M+H]+	6-Deoxyfagomine	Alkaloids	1	1.87284e+06	2.26995e+06	1.18316e+06	1.98986e+06	2.32583e+06	1.79443e+06	2.46432e+06	4.66898e+06	1.88177e+06	1.82307e+06	1.99196e+06	1.73082e+06	-	-	-	-
pme1137	140.034	94.0287	139.027	[M+H]+	6-Hydroxynicotinic acid	Alkaloids	3	214751	169719	90705.3	173353	119247	239246	102940	94996	274074	577346	521471	456905	C01020	ko00760,ko01100	C01020	-
pmb0501	131.129	114.103	130.122	[M+H]+	Agmatine	Alkaloids	3	35314.3	72271.8	38710.4	19519.1	40306.3	12060.4	65657.1	71954.3	63320.1	38312.6	21091.4	40231.1	C00179	ko00330,ko00999,ko01100,ko01110	C00179	-
Hmcp001824	213.07	167.06	212.059	[M+H]+	Ailanindole	Alkaloids	3	48080	40666.1	49427.2	57455.4	60544	104914	34915.2	17659.5	35343	53424	80583.4	65649.5	-	-	-	-
Wbmp008130	478.28	337.28	477.273	[M+H]+	Anthriscifolcine A	Alkaloids	3	4.81161e+06	4.83537e+06	3.40061e+06	1.42268e+06	1.28118e+06	1.35892e+06	1.14553e+06	1.0546e+06	1.38055e+06	1.61418e+06	1.55432e+06	1.13627e+06	-	-	-	-
Wcjp001060	284.1	152.06	283.084	[M+H]+	Asiaticumine A	Alkaloids	3	3.64327e+07	3.45887e+07	2.31271e+07	2.50597e+07	2.90106e+07	2.74608e+07	3.10557e+07	2.24416e+07	1.73392e+07	1.24663e+07	1.35129e+07	9.39611e+06	-	-	-	-
MWSmce331	102.054	56.0498	101.048	[M+H]+	Azetidine-2-carboxylic acid*	Alkaloids	3	373433	472951	284702	384096	468043	484328	592333	585679	516004	160957	215558	128322	C08267	-	C08267	-
MWSmce548	118.09	58.07	117.079	[M+H]+	Betaine	Alkaloids	3	3.2031e+06	785875	1.31151e+06	1.39673e+06	1.28827e+06	2.10569e+06	1.42682e+06	3.9123e+06	1.10062e+06	4.74103e+06	4.97457e+06	1.7523e+06	C00719	ko00260,ko01100,ko02010	C00719	-
pmb0484	104.107	60.0808	104.107	[M]+	Choline	Alkaloids	3	3.64272e+07	3.80719e+07	3.49819e+07	3.52271e+07	3.35619e+07	3.48617e+07	4.00417e+07	3.17987e+07	2.84004e+07	3.83852e+07	3.77195e+07	3.43472e+07	C00114	ko00260,ko00564,ko01100,ko02010	C00114	-
mws1346	162.076	98.0601	161.069	[M+H]+	DL-2-Aminoadipic acid	Alkaloids	3	481637	523695	448740	962342	951107	989968	847138	834100	943423	363325	460266	425764	C00956	ko00300,ko00310,ko01100,ko01110,ko01210,ko01230	C00956	-
MWSmce526	161.091	143.081	160.085	[M+H]+	Daminozide	Alkaloids	3	78336.8	84556.2	84763.1	79087.6	70658.8	76751.7	64601.4	68293	75358.8	115179	92558.1	74770.7	C10996	-	C10996	-
Lmhp003958	211.14	70.06	210.137	[M+H]+	Deoxymutaaspergillic acid	Alkaloids	3	138073	170418	91628.5	181544	164965	199616	56299.2	50536.2	54348.6	196776	183744	73416.2	-	-	-	-
Lmhp005872	455.22	177.05	454.21	[M+H]+	Diferuloylcadaverine	Alkaloids	3	1.92343e+07	1.21567e+07	1.75093e+07	5.90334e+06	5.6112e+06	7.52358e+06	5.81094e+06	6.74339e+06	5.32454e+06	1.73015e+07	4.96747e+06	5.58131e+06	-	-	-	-
mws4002	154.086	137.06	153.079	[M+H]+	Dopamine	Alkaloids	3	7.96807e+06	9.87484e+06	2.54256e+06	609937	165555	164243	60091.1	22639.1	44945.9	4114.37	4114.37	20571.9	C03758	ko00350,ko00950,ko00965,ko01100,ko01110	C03758	-
Wbmp004387	480.3	480.3	479.288	[M+H]+	Elatidine	Alkaloids	3	198658	243186	259290	197001	221827	191628	189794	144078	165748	180985	178330	144170	-	-	-	-
Hamp011640	256.26	102.09	255.256	[M+H]+	Hexadecanamide	Alkaloids	2	107966	177013	185481	189261	269688	171245	150733	119572	138621	131372	177536	205153	-	-	-	-
pme2122	112.087	95.0604	111.08	[M+H]+	Histamine	Alkaloids	3	1.95211e+06	1.85939e+06	1.68001e+06	1.78204e+06	1.95788e+06	2.98379e+06	3.3555e+06	3.34637e+06	2.56453e+06	1.63595e+06	1.49867e+06	1.31825e+06	C00388	ko00340,ko01100,ko01110	C00388	-
pma2987	142.097	124.087	141.09	[M+H]+	Histidinol	Alkaloids	3	1.37696e+07	1.35431e+07	1.00786e+07	1.07554e+07	1.0281e+07	1.07622e+07	1.19515e+07	1.12447e+07	8.19971e+06	1.0285e+07	1.30305e+07	9.91973e+06	C00860	ko00340,ko01100,ko01110,ko01230	C00860	-
Layp000971	332.13	152.07	331.127	[M+H]+	Hydroxymenisdaurin D	Alkaloids	3	1.37007e+06	1.41327e+06	924247	788486	835139	619054	1.41475e+06	1.09454e+06	1.6483e+06	885208	927632	1.03874e+06	-	-	-	-
MWSmce448	127.052	81.0449	126.043	[M+H]+	Imidazol-1-yl-acetic acid*	Alkaloids	3	1.51861e+06	1.11217e+06	922342	1.34925e+06	1.53955e+06	1.13595e+06	1.21737e+06	1.32603e+06	1.27694e+06	2.39042e+06	2.4086e+06	2.34164e+06	-	-	-	-
MWSmce118	127.047	81.044	126.043	[M+H]+	Imidazole-4-Acetic Acid*	Alkaloids	3	1.50474e+06	1.56323e+06	2.32852e+06	1.51691e+06	1.43616e+06	1.20894e+06	1.24859e+06	1.27965e+06	1.21025e+06	2.07044e+06	2.31272e+06	2.29298e+06	C02835	ko00340,ko01100	C02835	-
pmb1096	118.065	91.0542	117.058	[M+H]+	Indole	Alkaloids	3	435194	157468	322842	281989	301631	352510	454352	311094	295170	267378	365227	244015	C00463	ko00380,ko00400,ko00402,ko00999,ko01100,ko01110	C00463	-
pme1651	176.071	130.065	175.063	[M+H]+	Indole-3-acetic acid (IAA)	Alkaloids	3	816771	1.50671e+06	731561	926354	834038	981769	666377	897997	579896	581272	364681	261155	C00954	ko00380,ko01100,ko04075	C00954	-
mws0103	146.06	91.0542	145.053	[M+H]+	Indole-3-carboxaldehyde	Alkaloids	3	722351	868252	689660	1.28613e+06	1.12844e+06	936611	668107	616149	511756	1.77445e+06	1.4039e+06	1.55983e+06	C08493	-	C08493	-
mws1417	160.04	116.051	161.048	[M-H]-	Indole-3-carboxylic acid*	Alkaloids	3	266365	185668	183298	386316	611452	536212	442849	432516	334024	959227	794037	872564	C19837	-	C19837	-
Lmrn003201	204.067	158.059	205.074	[M-H]-	Indole-3-lactic acid	Alkaloids	3	26946.6	38339.3	15684.4	30051.1	31006	41451.4	41447	35646.1	22801.6	50770	25908.6	28228.9	C02043	-	C02043	-
mws0102	160.04	116.051	161.048	[M-H]-	Indole-5-carboxylic acid*	Alkaloids	3	154170	156577	114233	357194	244756	354624	286957	316894	250949	508738	513088	591976	-	-	-	-
MWSmce709	130.065	103.055	129.058	[M+H]+	Isoquinoline	Alkaloids	3	137829	185059	150807	110186	152451	112678	205311	197492	113649	256420	154971	152070	C06323	-	C06323	-
MWSmce461	102.055	56.0497	101.048	[M+H]+	L-Azetidine-2-carboxylic acid*	Alkaloids	3	269674	325717	285801	353520	445605	485105	549184	635968	505173	189495	169384	166336	-	-	-	-
Lmcp000282	162.11	85.03	161.105	[M+H]+	L-Carnitine	Alkaloids	3	3.96956e+07	4.46976e+07	3.82757e+07	3.89891e+07	3.30654e+07	3.63463e+07	4.24198e+07	3.70121e+07	3.53355e+07	3.68901e+07	4.15599e+07	3.93673e+07	C00318	-	C00318	-
MWSmce584	138.091	77.0386	137.084	[M+H]+	L-Tyramine	Alkaloids	3	222789	183866	183202	257185	208184	194608	224842	249333	202271	155353	187277	174114	C00483	ko00350,ko00950,ko01100,ko01110,ko01240	C00483	-
MWSmce349	282.28	114.09	281.272	[M+H]+	Laurocapram	Alkaloids	3	7058.76	7074.61	7436.34	8947.09	6619.98	7157.81	6049.64	5641.07	7124.28	10003.6	8353.96	8886.72	-	-	-	-
mws1383	243.088	145.076	242.08	[M+H]+	Lumichrome	Alkaloids	3	32948.7	24554	25320.2	25846.9	23862.7	27625.2	26062.7	25871	20526.1	24354.8	23649.9	17606.5	C01727	ko00740	C01727	-
pmb0818	206.081	145.052	205.074	[M+H]+	Methoxyindoleacetic acid	Alkaloids	3	424770	417705	278673	285888	336740	348122	301637	502378	448328	308395	384721	244640	C05660	ko00380	C05660	-
MWSmce582	144.065	84.0449	143.058	[M+H]+	Methyl L-pyroglutamate	Alkaloids	3	145577	164163	95918	112281	127086	138942	74601.1	73645.6	80518.1	308478	353438	251695	-	-	-	-
Hmyp002656	222.075	130.064	221.069	[M+H]+	Methyl dioxindole-3-acetate	Alkaloids	3	72646.6	57561.7	34567.5	64918.5	35909.6	58878	74981.7	75068.1	65002.6	117622	82780.3	57274.2	-	-	-	-
pmb0492	584.275	325	583.268	[M+H]+	N',N'',N'''-p-Coumaroyl-cinnamoyl-caffeoyl spermidine	Alkaloids	3	141212	130576	64265.6	100372	181359	172028	181116	153045	128060	63146	61013.1	25618.8	-	-	-	-
Wayn000370	264.11	102.06	265.116	[M-H]-	N-(1-Deoxy-1-fructosyl)Piperidic acid	Alkaloids	1	689251	645661	448976	821793	925664	708184	191559	207078	260370	1.09365e+06	842566	997742	-	-	-	-
MWStz070	182.08	91.05	181.074	[M+H]+	N-(2-Hydroxy-4-methoxyphenyl)acetamide	Alkaloids	1	5.81992e+06	4.15601e+06	2.94727e+06	9.69846e+06	9.278e+06	5.54618e+06	1.539e+07	1.25531e+07	1.11746e+07	3.83472e+06	5.83964e+06	8.82641e+06	-	-	-	-
MWStz143	400.322	121.065	399.314	[M+H]+	N-(3-Methoxy)Benzyllinoleamide	Alkaloids	3	6465.38	6341.97	6999.29	4473.4	5814.29	5085.26	11363	9421.23	10395.1	894.679	894.679	894.679	-	-	-	-
Lacp001431	268.15	136.06	267.147	[M+H]+	N-(3-hydroxy-4-methoxyphenethyl)-4-hydroxybutanamide	Alkaloids	3	1.11597e+08	1.18394e+08	9.34538e+07	1.16706e+08	1.12688e+08	1.11945e+08	1.20069e+08	1.07341e+08	9.18457e+07	8.78193e+07	8.83621e+07	7.00639e+07	-	-	-	-
MWS3020	145.133	86.0961	144.126	[M+H]+	N-Acetylcadaverine	Alkaloids	3	189561	244401	188208	205203	206074	208107	224909	178294	161362	217480	182746	199335	-	-	-	-
Zmtn001624	188.035	144.046	189.043	[M-H]-	N-Acetylisatin	Alkaloids	3	137404	127540	90755.3	121730	137733	111586	50928	79946.8	68261.9	80517.2	117727	76453.2	C02172	ko00380	C02172	-
pme2693	131.118	114.091	130.111	[M+H]+	N-Acetylputrescine	Alkaloids	3	47022	28902	33598.4	23392	38401.8	27634.2	49311	44430.4	37549.3	23387.1	36195	25864.3	C02714	ko00330,ko01100	C02714	-
pmp001287	120.08	103.05	119.073	[M+H]+	N-Benzylmethylene isomethylamine	Alkaloids	1	6.29082e+06	6.28463e+06	3.52179e+06	5.0783e+06	5.36249e+06	5.62953e+06	7.11166e+06	7.19336e+06	4.21993e+06	6.82045e+06	6.32291e+06	3.65917e+06	-	-	-	-
MWSmce338	146.08	70.065	145.074	[M+H]+	N-Hydroxypipecolic acid	Alkaloids	3	83238.7	76130.4	71211.1	59293.4	82110.8	41547.6	81428.4	54895.2	70146.6	149265	144752	137220	-	-	-	-
mws0983	326.31	62.06	325.298	[M+H]+	N-Oleoylethanolamine	Alkaloids	1	250380	222333	181109	234445	227380	306630	203356	178370	227975	146618	143304	234755	C20792	-	C20792	-
Smcp000882	328.13	310.12	327.132	[M+H]+	N-benzoyl-2-aminoethyl-β-D-glucopyranoside	Alkaloids	1	7.25567e+06	7.27596e+06	4.21176e+06	3.06986e+06	3.1112e+06	4.27503e+06	1.61996e+06	1.29138e+06	1.13526e+06	1.22098e+07	1.31263e+07	6.05065e+06	-	-	-	-
HJKP000649	136.07	91.05	135.068	[M+H]+	N-benzylformamide	Alkaloids	3	2.02087e+06	1.50878e+06	1.20001e+06	1.35175e+06	1.01806e+06	1.08825e+06	1.83817e+06	1.59065e+06	1.23396e+06	1.14915e+06	1.48939e+06	1.01506e+06	C15561	-	C15561	-
pma0702	558.281	207.065	557.274	[M+H]+	N1,N8-Bis(sinapoyl)spermidine	Alkaloids	3	3.34655e+06	2.302e+06	3.80126e+06	1.28728e+06	1.52926e+06	1.15967e+06	851308	1.00212e+06	767157	850283	688181	669605	C21170	-	C21170	-
mws1375	304.15	185.093	303.143	[M+H]+	Nicotianamine	Alkaloids	3	469613	599112	393189	425487	463247	680733	493576	322712	549522	534473	178326	448542	C05324	ko00270,ko00999,ko01100,ko01110	C05324	-
MWSmce016	138.052	78.0328	137.048	[M+H]+	Nicotinic Acid Methyl Ester(Methyl Nicotinate)	Alkaloids	3	129932	266985	87546.3	117148	122457	209485	135819	155537	139865	118118	102539	80726.2	-	-	-	-
MWSslk076	140.034	105.02	139.027	[M+H]+	Nicotinic acid N-oxide	Alkaloids	3	57279.5	39667.1	26407.9	76935.9	70957.8	32757.8	54363.1	60940.9	100317	54303	62497.3	78599.7	-	-	-	-
MWSslk108	204.13	85.03	203.116	[M+H]+	O-Acetyl-L-carnitine	Alkaloids	3	1.10136e+07	1.14046e+07	1.02698e+07	9.55624e+06	9.18934e+06	9.42725e+06	1.09549e+07	9.57277e+06	9.26864e+06	9.10754e+06	1.13884e+07	9.17199e+06	-	-	-	-
pmb1754	184.073	125.001	184.073	[M]+	O-Phosphocholine	Alkaloids	3	2.35585e+06	1.97468e+06	2.60739e+06	2.33936e+06	3.17969e+06	2.6025e+06	2.78909e+06	2.96383e+06	2.17116e+06	2.73689e+06	2.6532e+06	2.69461e+06	C00588	ko00564,ko01100	C00588	-
Wccp011838	282.28	69.07	281.272	[M+H]+	Octadec-8-enamide	Alkaloids	1	232025	592232	593593	844397	1.0446e+06	854058	857217	563940	438133	601923	569303	1.29931e+06	-	-	-	-
Zahp012577	280.26	81.07	279.256	[M+H]+	Octadecadienamide	Alkaloids	1	769051	707470	552532	734882	630560	546024	683083	619648	717923	639364	610248	612702	-	-	-	-
pmb0782	86.0964	69.0698	85.0891	[M+H]+	Piperidine	Alkaloids	3	1.64955e+06	1.64615e+06	1.1073e+06	983338	1.07208e+06	1.39103e+06	1.50731e+06	1.4362e+06	996703	1.18562e+06	1.31956e+06	700195	C01746	ko00960	C01746	-
Lahp001956	188.07	118.07	187.063	[M+H]+	Pyran[3,4-b]indole-2-ketone	Alkaloids	1	1.39624e+07	1.61316e+07	9.7714e+06	8.78968e+06	8.77825e+06	1.31537e+07	2.02182e+07	1.4883e+07	6.82646e+06	1.13251e+07	1.25087e+07	8.22351e+06	-	-	-	-
MWS1860	72.0808	55.0541	71.0735	[M+H]+	Pyrrolidin	Alkaloids	3	336519	326308	253920	279991	297282	321637	323897	378657	287369	201431	239339	171833	-	-	-	-
MWSmce431	204.065	161.054	203.058	[M+H]+	Quininic acid; 6-Methoxyquinoline-4-Carboxylic Acid	Alkaloids	3	164345	98201.1	97919.5	28870.8	27419.6	32812.2	34830.3	28803.3	30446.2	5483.92	5483.92	5483.92	-	-	-	-
MWS3270	166.019	79.9572	167.022	[M-H]-	Quinolinic Acid	Alkaloids	3	13935.7	19057.2	17689.1	9757.72	6238.73	8444.54	11972.9	13369	15324.5	25313.4	25754	21869.6	C03722	ko00380,ko00410,ko00760,ko01100,ko01240	C03722	-
MWStz094	601.31	583.3	600.305	[M+H]+	Ranaconitine	Alkaloids	3	48338.8	34348.5	19923	46356.7	41562	58538	31483.8	44889.8	43604.3	67671.9	62888.6	40851.5	-	-	-	-
mws0018	203.223	84.081	202.216	[M+H]+	Spermine	Alkaloids	3	1.93201e+07	1.79211e+07	1.84122e+07	1.74378e+07	1.8337e+07	1.81573e+07	1.66736e+07	1.67905e+07	1.39211e+07	1.60129e+07	1.52145e+07	1.70886e+07	C00750	ko00330,ko00410,ko00480,ko00770,ko01100,ko01240	C00750	-
pmp000966	144.1	84.08	143.095	[M+H]+	Stachydrine	Alkaloids	3	1.21706e+06	1.07003e+06	960910	1.32896e+06	1.25303e+06	1.06424e+06	1.44452e+06	1.49091e+06	1.59491e+06	967974	1.44087e+06	1.07427e+06	C10172	-	C10172	-
pmp001073	168.1	150.09	167.095	[M+H]+	Synephrine; 4-[1-Hydroxy-2-(methylamino)ethyl]phenol	Alkaloids	3	461982	373418	231090	132304	192747	193904	156253	152298	213006	152893	139496	134535	C04548	-	C04548	-
Wcfp007836	302.3	88.08	301.298	[M+H]+	Tetradecyldiethanolamine	Alkaloids	2	669683	1.26189e+06	766157	735429	1.18114e+06	773762	1.29984e+06	637753	1.12714e+06	793605	818680	1.07166e+06	-	-	-	-
Sazp000955	272.11	110.06	271.106	[M+H]+	Tetraphyllin A	Alkaloids	3	1.02903e+06	691214	477853	719458	662688	515117	1.04528e+06	919504	1.11135e+06	1.1711e+06	1.80091e+06	1.07314e+06	-	-	-	-
pme2268	138.06	94.07	137.048	[M+H]+	Trigonelline	Alkaloids	3	6.03451e+06	4.50283e+06	5.71419e+06	5.67477e+06	7.29961e+06	7.33894e+06	8.59653e+06	6.11139e+06	6.71374e+06	5.8234e+06	9.36054e+06	5.2191e+06	C01004	ko00960	C01004	-
Lmxp000939	136.06	119.04	135.054	[M+H]+	Zarzissine	Alkaloids	3	1.75451e+07	1.30387e+07	1.0343e+07	2.53972e+07	2.37825e+07	2.23083e+07	2.57842e+07	2.48129e+07	2.37037e+07	2.08494e+07	2.42557e+07	2.17185e+07	-	-	-	-
Hahp000801	118.08	72.08	117.079	[M+H]+	alanine betaine	Alkaloids	3	9.79052e+06	9.5484e+06	7.51858e+06	8.07525e+06	7.09225e+06	9.41043e+06	1.19875e+07	9.41765e+06	7.28776e+06	5.86963e+06	8.10087e+06	3.46465e+06	-	-	-	-
Lcsp003365	352.16	220.12	351.154	[M+H]+	cis-Zeatin riboside	Alkaloids	3	172933	154655	119498	221459	146311	169214	184541	135755	91739.5	187031	116945	67057	-	-	-	-
Wbmp001584	434.18	255.1	433.174	[M+H]+	demethylcoclaurine-glucose	Alkaloids	3	4.47139e+06	4.30095e+06	2.77294e+06	1.19816e+06	1.07215e+06	798719	844189	920862	696883	89612.6	71778	34524.6	-	-	-	-
Zbzp002318	286.2	124.11	285.194	[M+H]+	heliocurassavicine	Alkaloids	3	514674	477470	286751	630674	573523	698944	493005	668833	261482	1.26382e+06	1.17868e+06	1.06055e+06	-	-	-	-
Smcp001137	188.07	118.06	187.063	[M+H]+	naphthisoxazol A	Alkaloids	3	1.57782e+07	2.08693e+07	1.1469e+07	1.24707e+07	9.97617e+06	1.50883e+07	1.65455e+07	1.52978e+07	1.18851e+07	1.77576e+07	1.30191e+07	1.0112e+07	-	-	-	-
Ylyp002274	355.08	163.04	354.089	[M+H]+	niazidin	Alkaloids	3	8.95879e+07	8.67677e+07	9.67795e+07	2.75407e+07	2.53048e+07	1.76993e+07	1.82751e+07	1.76308e+07	1.50843e+07	2.66339e+06	3.81487e+06	4.81175e+06	-	-	-	-
Jmhp002020	434.18	255.11	433.174	[M+H]+	norcoclaurine-6-O-glucoside	Alkaloids	3	4.23106e+06	3.79967e+06	3.62617e+06	1.37511e+06	858149	760674	960084	984903	810423	34949.1	51137.6	49065	-	-	-	-
Lmhp005784	425.207	177.055	424.2	[M+H]+	p-Coumaroylferuloylcadaverine	Alkaloids	3	1.32808e+06	2.44437e+06	1.12026e+06	727822	1.46581e+06	977683	1.13401e+06	658956	464749	923233	654269	718550	-	-	-	-
Hamp001749	192.1	177.08	191.095	[M+H]+	pycnarrhine	Alkaloids	3	548137	531331	414536	559656	868057	548946	547921	646117	580340	323312	338793	285881	-	-	-	-
Lafp004533	457.21	209.15	456.199	[M+H]+	(6R,9R)-3-Oxo-α-ionol-β-D-malonyl-glucoside	Terpenoids	3	161842	135002	98753.7	7448.58	7448.58	7448.58	60048.4	37493.4	37242.9	7448.58	7448.58	7448.58	-	-	-	-
Labn005767	503.25	371.21	504.257	[M-H]-	(6R,9R)-megastigman-4-en-9-ol-3-one O-β-D-(6'-O-β-D-apiofuranosyl)glucopyranoside	Terpenoids	3	57073.2	48254.5	47689.6	100093	121284	123444	81583.6	65296.2	42616.1	112374	80779.7	81208.5	-	-	-	-
Wbsp103327	291.09	139.04	290.079	[M+H]+	(8R)-9-hydroxy-8-(hydroxymethyl)-6-methoxy-8-methylpyrano[2,3-f]chromen-2-one	Terpenoids	3	1.42763e+07	1.72386e+07	9.18941e+06	765152	940405	1.38668e+06	406720	256147	163600	98209.8	132433	112138	-	-	-	-
Lsjp211255	441.37	215.18	440.365	[M+H]+	1-Hydroxylup-20(29)-en-3-one (Glochidonol)	Terpenoids	3	83396.9	72232	73140.2	139084	126799	107428	89995.9	85394.1	85023.4	104541	77091.2	73097.6	-	-	-	-
Lmsn011015	485.33	455.32	486.334	[M-H]-	1-Oxo-Siaresinolic acid*	Terpenoids	1	139912	146066	104901	209289	210397	184321	94965.8	98049.3	113744	220715	232053	185093	-	-	-	-
Cmbn004440	535.15	179.04	536.153	[M-H]-	10-O-[(E)-Caffeoyl]-geniposidic acid	Terpenoids	3	119654	147006	129815	63676.7	35076.4	32956.6	62421.8	60103.4	31869	6373.8	6373.8	6373.8	-	-	-	-
Llhp011701	469.33	423.33	468.324	[M+H]+	11,12-epoxy-13-hydroxy-3-Oxooleanane-28-oic acid gamma-lactone (Liquidambaric Lactone)	Terpenoids	2	35410.7	42489.6	43677.6	101183	97161.8	72867.3	38495.5	40100.3	40101.5	73700	86576.3	73168.8	-	-	-	-
Zbzp003763	177.05	134.04	176.047	[M+H]+	11-methoxy viburtinal	Terpenoids	3	694680	1.03546e+06	732594	465104	320523	295045	212764	301798	246969	156144	201938	105849	-	-	-	-
Zjyp102909	235.17	119.09	234.162	[M+H]+	11α-hydroxy-3-oxo-4(5),6(7)-diene-eudesman-12-ol	Terpenoids	2	452776	566540	265753	508865	567875	403900	471219	331347	353958	444702	539533	431528	-	-	-	-
Ymjm000095	439.357	203.178	438.35	[M+H]+	13,28-Epoxyolean-11-en-3-one	Terpenoids	3	514201	532710	558522	1.11182e+06	1.06196e+06	1.03052e+06	917528	832887	1.03785e+06	1.16168e+06	1.23762e+06	1.09937e+06	-	-	-	-
Lhnp111726	251.13	163.11	250.12	[M+H]+	13-Nor-desacylcynaropicrin	Terpenoids	3	56932.8	93755.3	100219	74169.3	26697.9	32900.1	20703.8	42252.6	5123.12	53481	26651.4	44662.7	-	-	-	-
Ymjm000067	321.24	179.14	320.235	[M+H]+	14-Hydroxyvibsanin F	Terpenoids	3	105104	63221.8	89306.3	306138	334294	309816	390595	421827	192338	192893	184722	165989	-	-	-	-
Wmzn000599	581.335	59.0137	582.34	[M-H]-	14-hydro-15-ethoxyajugaptin	Terpenoids	3	315721	236108	267681	183750	136289	88016.5	126134	149248	123528	17603.3	17603.3	17603.3	-	-	-	-
Qmjp080408	351.253	259.204	350.246	[M+H]+	15-Hydroxysessilifol F	Terpenoids	3	172571	132907	134806	81999.9	117836	117398	225057	173429	103390	122162	154456	105372	-	-	-	-
pmn001427	471.348	471.34	472.355	[M-H]-	16,23:16,30-Diepoxydammar-24-ene-3,20-diol (Jujubogenin)	Terpenoids	3	2.44821e+07	2.52907e+07	2.28274e+07	3.30288e+07	3.35632e+07	3.20581e+07	4.66272e+07	5.07164e+07	4.89632e+07	5.19515e+07	5.09019e+07	3.29936e+07	-	-	-	-
Wbsp000314	515.373	515.373	514.366	[M+H]+	16-oxo-21β,24-dihydroxyserrat-14-en-3α-yl acetate	Terpenoids	3	180432	150830	106657	252026	337005	325929	288605	348434	197729	141907	131436	104772	-	-	-	-
Cmyp008714	457.37	177.16	456.36	[M+H]+	17,29-Didehydroiridal	Terpenoids	3	242794	222015	212965	228652	273129	258429	219223	174707	208531	293696	307607	218914	-	-	-	-
Lmsp010222	457.33	203.14	456.324	[M+H]+	19-Hydroxy-2-oxo-nor-A(3)-urs-12-en-28-oic acid (Rubuminatus A)	Terpenoids	3	352557	257329	295038	412927	422480	348904	322567	299374	292712	382369	422500	310485	-	-	-	-
Lhdp102526	473.361	205.157	472.355	[M+H]+	19-Hydroxyursolic acid	Terpenoids	3	196899	136438	126738	205521	130624	231490	301406	252496	196581	380855	180155	235531	-	-	-	-
pmp000714	510.16	137.02	492.127	[M+NH4]+	2'-(2,3-Dihydroxybenzoyl)gentiopicroside	Terpenoids	3	30253	36182.7	54884.9	1783.79	1783.79	1783.79	26479.5	36873.5	8918.94	1783.79	1783.79	16101.9	-	-	-	-
Saln004414	523.15	463.22	524.153	[M-H]-	2'-O-(3''-hydroxybenzoyl)-kingiside	Terpenoids	3	341297	407333	197893	459581	434925	478738	192435	685987	296556	38487	582408	38487	-	-	-	-
Hmln003398	503.34	485.33	504.345	[M-H]-	2,3,19,23-Tetrahydroxyurs-12-en-28-oic acid	Terpenoids	2	350437	385999	291586	1.09625e+06	1.18474e+06	1.19382e+06	376461	301026	345257	470319	593614	499104	-	-	-	-
Hmln003605	503.34	485.33	504.345	[M-H]-	2,3,19,23-Tetrahydroxyurs-12-ene-28-oic acid (Myrianthic acid)	Terpenoids	3	364135	411993	306587	1.01912e+06	1.18591e+06	1.17781e+06	257996	470840	368537	489541	476679	379715	-	-	-	-
pmp000269	489.358	407.33	488.35	[M+H]+	2,3,19-Trihydroxyolean-12-en-28-oic acid (Arjunic acid)	Terpenoids	3	506684	503933	356390	746360	668005	752760	551016	537047	660870	686364	811407	615115	-	-	-	-
Cmcp006498	651.4	453.34	650.403	[M+H]+	2,3,19-Trihydroxyolean-12-en-28-oic acid-28-O-glucoside*	Terpenoids	1	1.66792e+06	1.29143e+06	896361	1.52255e+06	995555	1.24199e+06	1.39363e+06	708569	654643	906872	656700	1.95906e+06	-	-	-	-
Lmsn008212	517.317	471.312	518.324	[M-H]-	2,3,19-Trihydroxyurs-12-en-23,28-dioic acid	Terpenoids	3	213378	236061	146284	433832	338865	392714	103151	122774	149745	89331.4	78823.9	62037.8	-	-	-	-
Lmsn006130	679.37	517.32	680.377	[M-H]-	2,3,19-Trihydroxyurs-12-en-23,28-dioic acid-28-O-glucoside	Terpenoids	3	176789	155965	116399	126447	110156	119124	141195	132047	115827	41256.2	47324.8	33538.5	-	-	-	-
Lhwp110119	489.357	425.342	488.35	[M+H]+	2,3,19-Trihydroxyurs-12-en-28-oic acid (Tormentic acid)	Terpenoids	3	243745	345898	285666	490424	488443	432966	296512	326738	364009	417772	470174	400830	-	-	-	-
MWSCX013	489.346	201.16	488.35	[M+H]+	2,3,19-trihydroxyurs-12-en-28-oic acid (Euscaphic acid)	Terpenoids	3	474753	669120	492315	713457	1.05043e+06	675976	500270	643839	643275	804576	983619	836225	C17890	-	C17890	-
Zjmp102716	473.324	437.302	472.319	[M+H]+	2,3,23-Trihydroxy-30-norolean-12,20(21)-dien-28-oic acid	Terpenoids	3	274924	286935	293646	29521	29521	29521	29521	29521	29521	29521	29521	29521	-	-	-	-
Lmqp008286	489.36	407.33	488.35	[M+H]+	2,3,23-Trihydroxyolean-12-en-28-oic acid (Arjunolic acid)*	Terpenoids	1	649771	864222	800700	1.71301e+06	1.0441e+06	1.4226e+06	866212	808997	989056	1.42838e+06	1.52531e+06	1.24449e+06	-	-	-	-
MWSprf015	489.36	201.16	488.35	[M+H]+	2,3,23-Trihydroxyolean-12-en-28-oic acid (Bayogenin)	Terpenoids	2	777329	527987	591204	705477	794289	858877	509987	570841	737457	1.12956e+06	1.41775e+06	1.03457e+06	-	-	-	-
Lskp211257	489.36	407.33	488.35	[M+H]+	2,3,23-Trihydroxyurs-12-en-28-oic acid (Asiatic acid)*	Terpenoids	1	599987	652583	632049	1.36815e+06	1.35121e+06	1.30939e+06	833563	728008	1.2631e+06	1.14384e+06	1.30439e+06	933424	C08617	-	C08617	-
Wbmn009702	487.342	487.34	488.35	[M-H]-	2,3,23-Trihydroxyurs-12-en-28-oic acid*	Terpenoids	1	4.54099e+07	4.19182e+07	4.40294e+07	4.54399e+07	5.28709e+07	5.09611e+07	4.04913e+07	5.0233e+07	4.93053e+07	4.35476e+07	5.08885e+07	4.61154e+07	-	-	-	-
Hmjn003948	487.35	487.35	488.35	[M-H]-	2,3,6-Trihydroxyurs-12-en-28-oic acid (Madasiatic acid)*	Terpenoids	1	2.42002e+07	2.16998e+07	2.10226e+07	3.84348e+07	3.81709e+07	3.8382e+07	2.50145e+07	2.96308e+07	3.18073e+07	3.62251e+07	3.44312e+07	3.55295e+07	-	-	-	-
Smpn011792	471.348	471.34	472.355	[M-H]-	2,3-Dihydroxy-12-ursen-28-oic acid*	Terpenoids	1	1.5426e+07	1.46458e+07	1.14425e+07	2.37605e+07	2.50481e+07	2.30057e+07	1.94257e+07	2.15019e+07	1.98702e+07	2.55845e+07	2.8521e+07	2.1788e+07	-	-	-	-
Lmsn011201	485.33	455.32	486.334	[M-H]-	2,3-Dihydroxy-19-oxo-18,19-secours-11,13(18)-dien-28-oic acid (Swinhoeic acid)*	Terpenoids	1	120481	137236	105501	205830	207450	196993	97568.8	105210	115354	214391	210628	164166	-	-	-	-
Lmzn106284	471.348	471.348	472.355	[M-H]-	2,3-Dihydroxylup-20(29)-en-28-oic acid (Alphitolic acid)*	Terpenoids	3	1.43154e+07	2.01582e+07	1.16335e+07	2.97955e+07	3.19827e+07	2.06016e+07	2.83428e+07	2.0064e+07	2.60422e+07	2.28101e+07	3.22421e+07	2.69227e+07	C16912	-	C16912	-
Zjmp102717	473.36	189.16	472.355	[M+H]+	2,3-Dihydroxyolean-12-en-28-oic acid	Terpenoids	3	184267	191250	200795	213713	207165	209426	187310	184787	167027	125859	215780	208881	-	-	-	-
pmn001706	471.348	471.35	472.355	[M-H]-	2,3-Dihydroxyolean-12-en-28-oic acid (2-Hydroxyoleanolic acid)*	Terpenoids	3	2.22404e+07	1.99055e+07	1.68968e+07	3.20306e+07	3.21802e+07	2.06714e+07	2.71907e+07	2.70623e+07	1.46567e+07	2.12255e+07	3.16351e+07	2.79273e+07	-	-	-	-
Hmjn008136	469.333	469.333	470.34	[M-H]-	2,3-Dihydroxyoleana-11,13(18)-dien-28-oic acid (Camaldulenic acid)	Terpenoids	3	6.71935e+06	5.58567e+06	5.63284e+06	9.61371e+06	1.01391e+07	8.3572e+06	6.22503e+06	7.70259e+06	7.52778e+06	9.55886e+06	9.08724e+06	8.33341e+06	-	-	-	-
Zmpn008194	471.348	471.348	472.355	[M-H]-	2,3-Dihydroxyurs-12-en-28-oic acid (Corosolic acid)*	Terpenoids	1	1.53686e+07	1.81367e+07	1.68174e+07	2.87026e+07	3.28195e+07	3.03556e+07	2.66374e+07	4.96998e+07	4.65483e+07	3.12155e+07	5.94183e+07	2.80121e+07	-	-	-	-
mws1610	471.348	471.348	472.355	[M-H]-	2,3-Dihydroxyurs-12-en-29-oic acid (Maslinic acid)*	Terpenoids	3	4.52585e+07	4.15669e+07	3.44127e+07	2.60479e+07	2.77907e+07	2.52217e+07	1.94359e+07	5.73968e+07	2.17977e+07	7.08535e+07	2.28302e+07	2.47888e+07	C16939	-	C16939	-
Yamp005010	493.17	177.05	492.163	[M+H]+	2-(3,4-Dihydroxyphenyl)ethyl 6-O-[(E)-3-methoxy-4-hydroxycinnamoyl]-beta-D-glucopyranoside	Terpenoids	3	1.87008e+06	2.74546e+06	1.84841e+06	1.01375e+06	1.06566e+06	1.00972e+06	844832	951231	846869	96926.5	52838.2	284671	-	-	-	-
Lmzn006024	483.31	483.31	484.319	[M-H]-	2-Aldehydo-A(1)-norlup-20(29)-en-27,28-dioic acid (Zizyberanal acid)	Terpenoids	3	216341	269168	223231	288315	249812	250593	168892	186243	193888	266853	274142	284352	-	-	-	-
Lmzn006582	469.336	469.34	470.34	[M-H]-	2-Formyl-3-hydroxy-A(1)-norlup-20(29)-en-28-oic acid (Colubrinic acid)	Terpenoids	3	11987.2	11987.2	11987.2	61654.9	62757.9	85103.7	67127.5	72487.4	65678.1	59936	62490.4	63642.1	-	-	-	-
Lmzn006284	471.35	471.35	472.355	[M-H]-	2-Hydroxyursolic acid*	Terpenoids	3	4.15285e+07	1.12789e+07	8.76761e+06	7.66987e+07	2.00735e+07	2.06691e+07	1.75426e+07	5.11537e+07	1.44748e+07	1.99854e+07	2.03563e+07	1.44547e+07	-	-	-	-
pmp000529	471.35	425.2	470.34	[M+H]+	21,23:24,25-Diepoxy-21-hydroxylanost-7-en-3-one (Melianone)	Terpenoids	3	3.95903e+06	4.56255e+06	3.49209e+06	5.24768e+06	5.18191e+06	4.92167e+06	3.60691e+06	3.35577e+06	4.11752e+06	7.76995e+06	6.74418e+06	6.18767e+06	-	-	-	-
Zmcn009787	469.33	439.317	470.34	[M-H]-	23-Hydroxy-3-oxoolean-12-en-28-oic acid (Hederagonic acid)	Terpenoids	3	1.36482e+06	1.32474e+06	1.13359e+06	2.0599e+06	2.12077e+06	1.90711e+06	1.54262e+06	1.67309e+06	1.70893e+06	2.11597e+06	2.11199e+06	1.81247e+06	-	-	-	-
Ymjm000100	469.33	423.33	468.324	[M+H]+	24-Hydroxy-3-oxooleana-11,13(18)-dien-28-oic acid	Terpenoids	1	1.29086e+06	1.26895e+06	1.09019e+06	1.93998e+06	1.86265e+06	1.93207e+06	1.20957e+06	1.25602e+06	1.28512e+06	2.18666e+06	1.44336e+06	1.58297e+06	-	-	-	-
Lmgn010741	485.33	455.32	486.334	[M-H]-	2α,3α,23-Trihydroxyurs-12,20(30)-dien-28-oic acid*	Terpenoids	1	124583	137944	90715.2	212964	208538	196142	85966.8	102602	118429	232921	212304	169492	-	-	-	-
Yamp007135	475.34	205.16	474.334	[M+H]+	2α,3β,20α-trihydroxy-30-norolean-12-en-28-oic acid	Terpenoids	1	216104	220445	134555	378216	539210	393453	176582	163260	188246	364772	424488	328896	-	-	-	-
Zbqn008291	473.36	473.36	474.371	[M-H]-	3,13,15-Trihydroxyoleanane-12-one	Terpenoids	3	1.61554e+06	1.60064e+06	2.29143e+06	3.83801e+06	2.30461e+06	2.16177e+06	1.91301e+06	3.34121e+06	3.43229e+06	3.52733e+06	3.55948e+06	3.16162e+06	-	-	-	-
Lszp210002	489.36	453.34	488.35	[M+H]+	3,19,23-Trihydroxyurs-12-en-28-oic acid (Barbinervic acid)	Terpenoids	1	77802.7	78342.5	96099.6	259759	237835	149356	159734	69119.7	137801	324146	115084	185363	-	-	-	-
pmn001591	487.34	469.33	488.35	[M-H]-	3,19,23-Trihydroxyurs-12-en-28-oic acid (Rutundic acid)	Terpenoids	3	24335.1	30491.7	17939.5	77590.9	85987.3	46215.5	79480.4	79057.5	60159.9	42728	39195.9	32886.3	-	-	-	-
pmp000266	473.36	207.17	472.355	[M+H]+	3,19-Dihydroxyolean-12-en-28-oic acid	Terpenoids	1	383060	373936	327991	768861	760496	672551	256880	394937	418725	806875	781116	830559	-	-	-	-
Lmzn006169	471.35	471.35	472.355	[M-H]-	3,19-Dihydroxyurs-12-en-28-oic acid (Pomolic acid)*	Terpenoids	1	2.23695e+07	2.02699e+07	1.7906e+07	4.56112e+07	4.31006e+07	2.54956e+07	2.63873e+07	3.87543e+07	3.94774e+07	3.89845e+07	3.72318e+07	3.75661e+07	-	-	-	-
Lhwp110306	619.418	191.181	618.413	[M+H]+	3,19-Dihydroxyurs-12-en-28-oic acid-(28→1)-β-D-glucosyl ester (3-Epi-pomolic acid-(28→1)-β-D-glucosyl ester)	Terpenoids	3	90186.2	78016.5	62668.5	122011	113728	104288	72289.5	60549.5	54430.7	101813	167248	86525.1	-	-	-	-
Hmbn004734	455.32	455.32	456.324	[M-H]-	3,23-Dihydroxy-30-noroleana-12,20(29)-dien-28-oic acid (30-Norhederagenin)	Terpenoids	1	1.05601e+07	9.69404e+06	9.19468e+06	8.99838e+06	8.66385e+06	9.04486e+06	9.92256e+06	1.12796e+07	1.08079e+07	8.81758e+06	9.05291e+06	7.92251e+06	-	-	-	-
Hmbn005207	471.35	471.35	472.355	[M-H]-	3,23-Dihydroxyolean-12-en-28-oic acid (Hederagenin)*	Terpenoids	1	4.14694e+07	2.40365e+07	2.61497e+07	3.18466e+07	5.5663e+07	5.3057e+07	4.64114e+07	2.8036e+07	4.59118e+07	4.91576e+07	5.14822e+07	2.79079e+07	-	-	-	-
Zjmp102704	457.33	187.15	456.324	[M+H]+	3,24-Dihydroxy-30-norolean-12,20(29)-dien-28-oic acid (Quinatic acid)	Terpenoids	2	166343	161249	38157	167706	170298	182964	174212	106509	147763	195506	172640	202811	-	-	-	-
Lmdn006811	455.35	455.35	456.36	[M-H]-	3,24-Dihydroxyolean-12-en-22-one (Soyasapogenol E)*	Terpenoids	2	3.66735e+06	3.85536e+06	3.16379e+06	7.17132e+06	4.48655e+06	4.34673e+06	5.79267e+06	3.81489e+06	6.75183e+06	4.44143e+06	4.16004e+06	4.14817e+06	C17420	-	C17420	-
zjmp120215	471.34	435.32	470.34	[M+H]+	3,25-Epoxy-3-hydroxyurs-12-en-28-oic acid (Lantic acid)	Terpenoids	3	332190	201473	100764	114564	219835	166609	113937	72201.4	97518.7	201945	120599	173086	-	-	-	-
Zjmp102705	473.36	409.35	472.355	[M+H]+	3,29-Dihydroxyolean-12-en-28-oic acid (Mesembryanthemoidigenic acid)	Terpenoids	1	466637	527032	314796	821481	1.26204e+06	764724	866281	455442	550000	865362	1.02593e+06	903527	-	-	-	-
Lmdn003075	389.145	167.071	390.153	[M-H]-	3,4-Dihydroverbenalin	Terpenoids	3	76318.6	119280	124481	12356.9	21361.8	19084.7	7865.31	1573.06	1573.06	11514.1	1573.06	1573.06	-	-	-	-
Wbmp003788	389.216	209.153	388.21	[M+H]+	3,4-Dihydroxy-7,8-dihydro-β-ionone-4-O-β-D-glucoside	Terpenoids	3	137999	124200	83894	160713	215122	207836	154888	148261	125673	193212	103847	128000	-	-	-	-
HX1191	471.35	407.33	470.34	[M+H]+	3,4-Secodammara-4(28),20,24-trien-3,26-dioic acid	Terpenoids	2	1.45554e+06	1.54409e+06	1.56979e+06	2.08373e+06	2.05136e+06	1.8986e+06	1.49135e+06	1.5374e+06	1.77673e+06	1.84467e+06	2.13195e+06	1.72822e+06	-	-	-	-
Zbrp003823	767.49	407.37	766.487	[M+H]+	3,6,12-Trihydroxydammar-20(22),24-diene-6-O-rhamnosyl(1→2)glucoside (Ginsenoside F4)	Terpenoids	3	790602	769194	835115	392326	427376	324923	316986	235966	311454	51141.5	77370.8	122891	-	-	-	-
Lacp005577	457.205	133.1	456.199	[M+H]+	3-(3'-Hydroxybutyl)-2,4,4-trimethylcyclohexa-2,5-dienone malonyl glucoside	Terpenoids	3	505571	661116	293728	98060.3	113381	94906.1	93088.7	87951.8	75056	59387.7	78473.3	197204	-	-	-	-
Laep005577	1089.59	309.12	1088.58	[M+H]+	3-Epi-betulinic acid-3-O-glucoside-28-O-[rhamnosyl(1→4)glucosyl(1→6)]glucoside	Terpenoids	2	43611.6	37030	44338.4	96759.9	91143.2	76423.6	189864	178771	132082	119649	117874	38838.2	-	-	-	-
Lmzn005900	457.331	457.33	458.34	[M-H]-	3-Hydroxy-20-oxo-30-norlupan-28-oic acid (Platanic acid)	Terpenoids	3	573935	461307	488287	1.1836e+06	829703	1.05459e+06	795928	709491	719872	653527	756322	634823	-	-	-	-
Zjmp102710	471.35	201.16	470.34	[M+H]+	3-Hydroxy-29(or30)-al-olean-12-en-28-oic acid	Terpenoids	1	1.78979e+06	1.86964e+06	1.77481e+06	3.5029e+06	3.23612e+06	2.89643e+06	2.41398e+06	2.26128e+06	2.87349e+06	2.8036e+06	3.25991e+06	2.59124e+06	-	-	-	-
Zjxp110301	295.23	151.11	294.219	[M+H]+	3-Hydroxy-3,7,11-trimethyldodeca-1,6E,10-trien-9-yl isobutyrate	Terpenoids	3	245917	211086	146459	177941	184719	151235	126908	124123	102275	152227	137129	102632	-	-	-	-
Lhdp120311	373.22	135.12	372.215	[M+H]+	3-Hydroxy-7,8-dehydro-ionol-9-O-β-D-glucopyranoside	Terpenoids	3	148562	143950	268870	175046	225770	223431	74624.7	65744.3	86739.1	212708	157848	151530	-	-	-	-
Lmmn008971	455.353	455.353	456.36	[M-H]-	3-Hydroxycycloarta-24-ene-26-oic acid (Isomangiferolic acid)*	Terpenoids	2	3.80266e+06	3.78898e+06	3.29619e+06	7.42218e+06	7.68455e+06	4.26929e+06	3.25117e+06	6.82685e+06	7.07725e+06	4.18587e+06	4.45091e+06	4.25138e+06	-	-	-	-
Zbsp011826	441.37	441.37	440.365	[M+H]+	3-Hydroxylup-20(29)-en-28-al (Betulinaldehyde)	Terpenoids	3	575008	560203	497925	417487	601644	609586	701541	570714	505872	421654	936099	962391	-	-	-	-
MWSHC20176	455.352	455.354	456.36	[M-H]-	3-Hydroxylup-20(29)-en-28-oic acid (Betulinic acid)*	Terpenoids	2	3.65128e+06	3.91699e+06	3.14162e+06	7.46125e+06	4.44118e+06	3.91564e+06	6.40596e+06	6.77457e+06	6.98532e+06	4.32861e+06	4.50935e+06	4.28459e+06	C08619	-	C08619	-
mws1389	455.353	455.353	456.36	[M-H]-	3-Hydroxyolean-12-en-28-oic acid (Oleanolic acid)*	Terpenoids	2	3.90838e+06	2.12858e+06	3.08666e+06	4.19813e+06	4.5408e+06	4.392e+06	5.73092e+06	3.49959e+06	3.56518e+06	4.30674e+06	4.04411e+06	4.04565e+06	C17148	ko00999,ko01100,ko01110	C17148	-
Lmsp102910	487.342	423.323	486.334	[M+H]+	3-Hydroxyolean-12-ene-27,28-dioic acid (Cincholic acid)	Terpenoids	3	355540	305357	190596	397427	544473	355948	169384	284085	356955	248468	399312	344148	-	-	-	-
pmp000263	455.35	409.35	454.345	[M+H]+	3-Hydroxyurs-12,19-dien-28-oic acid (Sanguisorbigenin)	Terpenoids	1	4.46967e+06	4.03802e+06	3.4631e+06	7.3298e+06	5.83649e+06	6.75991e+06	4.58743e+06	4.80153e+06	5.57996e+06	6.68764e+06	8.88752e+06	5.6487e+06	-	-	-	-
Lmqp012453	441.373	191.179	440.365	[M+H]+	3-Hydroxyurs-12-en-28-aldehyde (Ursolaldehyde)	Terpenoids	3	65671.1	68006.9	49649.5	79545.2	85118	68258.1	104333	105158	88957.7	39742.9	50502.2	30233.2	-	-	-	-
MWSmce052	455.36	455.36	456.36	[M-H]-	3-Hydroxyurs-12-en-28-oic acid (3-Epiursolic acid)*	Terpenoids	3	3.76068e+06	3.88872e+06	1.85981e+06	4.16233e+06	4.39843e+06	4.50367e+06	6.19527e+06	6.95632e+06	6.98508e+06	4.42508e+06	4.14086e+06	4.26449e+06	-	-	-	-
mws4053	455.35	455.35	456.36	[M-H]-	3-Hydroxyurs-12-en-28-oic acid (Ursolic acid)*	Terpenoids	2	4.04067e+06	3.52779e+06	3.18651e+06	7.36724e+06	4.0793e+06	4.2991e+06	5.99116e+06	6.21083e+06	6.32339e+06	4.24459e+06	3.75372e+06	4.30438e+06	C08988	-	C08988	-
Lmsp102911	487.342	423.326	486.334	[M+H]+	3-Hydroxyurs-12-ene-27,28-dioic acid (Quinovic acid)	Terpenoids	3	52970.9	52970.9	52970.9	426840	511008	365270	264854	328881	404935	394277	290409	325300	-	-	-	-
Zmcn004907	1219.62	749.462	1220.62	[M-H]-	3-O-Ara-rha-Oleanolic acid-28-O-glc-glc-rha-30-Methoxy	Terpenoids	3	17190.4	18273.5	24831.9	25346	35444.1	55009.4	78211.8	46837.2	41521.6	40416.6	25989	32141.5	-	-	-	-
Smpp009685	651.38	163.03	650.382	[M+H]+	3-O-Cafeoyltormentic acid	Terpenoids	3	18104.2	18730.3	20171.6	19241.7	21666.4	34190.3	14345.3	17079.1	18702.7	34845.9	31711.4	25207.3	-	-	-	-
Zjmp102719	767.46	455.35	766.45	[M+H]+	3-O-Glucosyl(1→2)arabinosyl-23-hydroxyolean-12-en-28-oic acid (Cauloside C; Akeboside Std)	Terpenoids	1	3.14213e+06	3.17479e+06	2.71525e+06	2.54619e+06	2.31296e+06	1.99202e+06	2.17529e+06	2.72875e+06	2.02764e+06	2.34623e+06	1.39589e+06	2.28746e+06	C17547	-	C17547	-
Hmmp006036	751.462	437.34	750.455	[M+H]+	3-O-Rhamnosyl(1→2)arabinosyl-23-hydroxyolean-12-en-28-oic acid (Akeboside Stc;Kalopanaxsaponin A;Sapindoside A)	Terpenoids	3	1403.85	1403.85	1403.85	15783.1	14377.4	7019.24	27407.5	24338.3	12977.1	1403.85	31326	1403.85	C08954	-	C08954	-
Cmhp005655	913.51	455.35	912.508	[M+H]+	3-O-rhamnosyl(1→2)arabinosyl hederagenin-28-O-glucoside*	Terpenoids	1	236611	266919	155880	937415	619750	941817	1.57036e+06	1.0363e+06	839759	2.0296e+06	1.73206e+06	2.34703e+06	-	-	-	-
Ymjm000099	453.34	201.17	452.329	[M+H]+	3-Oxooleana-11,13(18)-dien-28-oic acid	Terpenoids	1	1.80823e+07	2.26381e+07	2.52018e+07	3.38173e+07	3.37355e+07	2.95446e+07	2.29894e+07	2.40867e+07	2.67224e+07	3.25035e+07	3.4126e+07	3.25074e+07	-	-	-	-
Lhdp102518	605.405	189.164	604.398	[M+H]+	3-[(Arabinosyl)oxy]-19-Hydroxyolean-12-ene-28 acid	Terpenoids	3	52617.8	59936.8	66341	64998.5	73330.3	56695.7	59581.8	44697	36675.8	55459.6	70203.4	55190.1	-	-	-	-
Wcdp004536	209.154	137.097	208.146	[M+H]+	3-hydroxy-beta-ionone	Terpenoids	3	101020	82929	138377	167291	145461	146823	105175	208879	103816	175904	262182	88388.2	-	-	-	-
Lssp210310	425.37	177.16	424.37	[M+H]+	3-hydroxylup-12(13),20(29)-diene	Terpenoids	2	579744	601282	362460	795458	718142	729890	477074	475835	568404	607064	602912	533493	-	-	-	-
Wbsp006152	503.34	485.33	502.329	[M+H]+	3α,20β,21β-trihydroxy-16-oxo-serrat-14-en-24-oic acid	Terpenoids	3	219085	229537	138908	351815	505458	276813	210296	190623	184238	344960	327478	356693	-	-	-	-
Lmlp011377	233.152	187.147	232.146	[M+H]+	3β-Hydroxyatractylon	Terpenoids	3	86859	82125.6	77761.2	118130	121247	99399.9	94784.6	149559	157234	100755	122326	101770	C17884	-	C17884	-
Yamp004713	345.17	177.088	344.162	[M+H]+	4-[5-(3-Hydroxypropyl)-7-methoxy-3-methyl-2,3-dihydro-1-benzofuran-2-yl]-2-methoxyphenol	Terpenoids	3	184299	258731	249350	161048	249226	246410	56934.3	90447.8	61151.4	88726.8	70657	56077.3	-	-	-	-
Cmbn003318	537.16	161.03	538.169	[M-H]-	5-Hydroxy-10-O-(p-methoxycinnamoyl)adoxosidic acid	Terpenoids	2	172560	173264	161423	106106	88794.1	83927.3	121946	94275.5	93718.3	20391.5	4078.3	4078.3	-	-	-	-
Wcfp005519	163.04	133.03	162.032	[M+H]+	5-hydroxyindene-1,3-dione	Terpenoids	2	4.06466e+06	4.22152e+06	4.62207e+06	4.86171e+06	4.94825e+06	4.84237e+06	5.38015e+06	4.53428e+06	6.15324e+06	5.24052e+06	4.88348e+06	6.01625e+06	-	-	-	-
Zjrn080658	825.5	765.48	826.508	[M-H]-	6'-O-Acetyl-ginsenoside Rg2	Terpenoids	3	2.83888e+06	2.86364e+06	2.27754e+06	2.75677e+06	2.55342e+06	2.85296e+06	2.79338e+06	2.72686e+06	2.24508e+06	2.54647e+06	2.61357e+06	1.9715e+06	-	-	-	-
Cmdn004285	609.2	447.12	610.211	[M-H]-	6'-O-β-D-glucosylbarlerin	Terpenoids	3	291589	325570	113035	262682	137869	283772	327173	332738	210370	151353	106861	66671.7	-	-	-	-
Lmjp007763	233.154	187.148	232.146	[M+H]+	6,7-Dehydroartemisinic acid	Terpenoids	3	150257	155594	113058	354573	249805	209738	192194	179879	187797	223357	191009	148316	-	-	-	-
Lmdn001560	345.12	165.06	346.126	[M-H]-	6-DeoxyCatalpol	Terpenoids	3	77193.2	62765.8	71711.1	8307.73	8307.73	8307.73	8307.73	8307.73	8307.73	8307.73	8307.73	8307.73	-	-	-	-
Yshs000048	471.34	407.33	470.34	[M+H]+	6-Hydroxy-lupane-20(29)-en-3-one-28-oic acid	Terpenoids	2	943894	1.04019e+06	918343	1.70102e+06	1.78068e+06	1.22261e+06	1.03059e+06	1.00717e+06	1.34808e+06	1.73968e+06	1.54951e+06	1.86068e+06	-	-	-	-
Lmjp003834	523.181	177.055	522.174	[M+H]+	6-O-p-Methoxycinnamoylcatalpol	Terpenoids	3	74133.3	86318.9	156035	46094.6	97399	53018.8	11537.6	38248.5	31839.7	56237.1	29048.3	23879.5	-	-	-	-
Lafp004732	399.24	219.17	398.23	[M+H]+	7-Hydroxy-costol-glucoside	Terpenoids	3	212064	247189	112032	106821	67541.2	142449	7446.49	68441.6	7446.49	37232.4	53830.7	47013.5	-	-	-	-
Lafp005024	485.24	219.17	484.23	[M+H]+	7-Hydroxy-costol-malonyl glucoside	Terpenoids	3	271203	255679	297529	90398.7	102826	118357	18012	18012	18012	111573	90060	143253	-	-	-	-
Zjyp102905	235.17	119.09	234.162	[M+H]+	7-epi-teucrenone	Terpenoids	3	451412	565494	395075	576286	519031	572784	445614	476913	583267	515288	532629	510815	-	-	-	-
Lmxn003152	389.14	167.07	390.153	[M-H]-	8-Epiloganin	Terpenoids	2	579342	529318	425642	452201	368574	411938	1.10594e+06	740513	821134	329931	317241	339981	-	-	-	-
Qmyp101114	371.21	209.15	370.199	[M+H]+	9-O-β-D-Glucoside of 3-hydroxy-7,8-didehydro-β-ionol	Terpenoids	3	621081	1.09546e+06	1.02299e+06	554261	479137	456181	552007	665022	601274	445089	892925	517954	-	-	-	-
Lsjp211260	227.16	125.09	226.157	[M+H]+	9-epi-Blumenol B	Terpenoids	3	79397.3	76267.3	66091.5	90885.2	84200.1	162076	92127.8	89916.3	76445.9	93744	128414	85143	-	-	-	-
Lcwp000595	265.14	119.08	264.136	[M+H]+	9alpha-Hydroxy-11beta,13-Dihydrozaluzanin C	Terpenoids	3	197890	204280	187928	313700	338189	202253	250672	188750	276100	598307	311329	360053	-	-	-	-
Yajp003327	391.158	179.069	390.153	[M+H]+	Adoxoside	Terpenoids	3	17622.6	30272	22485.6	2408.79	2408.79	2408.79	2408.79	2408.79	2408.79	2408.79	2408.79	2408.79	-	-	-	-
Yamp005029	635.38	437.3	634.372	[M+H]+	Akebiae Caulis Saponin A	Terpenoids	1	2.06903e+06	2.18755e+06	1.78499e+06	836870	1.07533e+06	949778	731533	674668	575640	62300.2	92565.1	354036	-	-	-	-
Cmhp005065	929.51	453.33	928.503	[M+H]+	Akebiasaponin D	Terpenoids	1	1.78065e+06	1.93974e+06	1.49642e+06	1.04522e+06	1.15899e+06	887000	698358	652673	751921	160115	201285	349482	-	-	-	-
Hmmp004565	929.51	455.35	928.503	[M+H]+	Akeboside Ste	Terpenoids	2	1.65192e+06	2.30692e+06	1.30508e+06	2.74954e+06	849840	1.96659e+06	921760	1.08003e+06	651331	1.31631e+06	1.1233e+06	898525	C17548	-	C17548	-
Hmmp005664	913.511	455.35	912.508	[M+H]+	Akeboside Stf*	Terpenoids	3	626415	290842	219816	575888	527366	695433	543449	498772	363290	752274	1.09746e+06	701488	C17546	-	C17546	-
Cmmp004845	1221.62	455.35	1220.62	[M+H]+	Akeboside Sth	Terpenoids	1	115877	75812.1	100593	196510	223738	367630	569731	451226	410426	244993	338625	333166	-	-	-	-
Zmcn007201	911.5	749.45	912.508	[M-H]-	Aralia saponin Ⅴ	Terpenoids	3	31525.9	21426.3	22647.8	63997.2	72428.1	95346.7	149728	129301	99554.4	75780.4	72367.7	55101.2	-	-	-	-
Zmcn006748	1103.57	1043.55	1104.57	[M-H]-	Aralia saponin ⅩⅣ	Terpenoids	3	8.49055e+06	7.89534e+06	5.62125e+06	2.42583e+06	2.38464e+06	2.87346e+06	2.31411e+06	2.24416e+06	1.23923e+06	2.33587e+06	1.9596e+06	1.61447e+06	-	-	-	-
Zmcn006960	1103.57	1043.55	1104.57	[M-H]-	Aralia saponin ⅩⅥ	Terpenoids	3	7.72197e+06	7.85066e+06	6.58654e+06	3.12163e+06	1.8461e+06	2.78908e+06	2.81554e+06	2.14166e+06	1.73289e+06	3.47843e+06	2.35226e+06	1.79044e+06	-	-	-	-
Smzp004452	1075.56	455.35	1074.56	[M+H]+	Ardipusilloside I	Terpenoids	3	529748	341440	459181	274922	299095	247495	154841	157690	136441	39922.1	34124.8	47656.4	-	-	-	-
Smzp003489	1091.56	471.34	1090.56	[M+H]+	Ardisimamilloside A	Terpenoids	3	3.94243e+06	4.18033e+06	1.19554e+06	1.70689e+06	1.77228e+06	1.71714e+06	1.24075e+06	476558	838807	156391	315614	740785	-	-	-	-
pmf0432	959.52	635.4	958.514	[M+H]+	Asiaticoside	Terpenoids	3	1.94425e+06	1.81325e+06	1.18617e+06	1.36566e+06	1.13091e+06	1.05243e+06	1.04562e+06	1.1544e+06	1.19019e+06	329624	240802	521639	C15428	-	C15428	-
Laep006688	943.527	635.417	942.518	[M+H]+	Asiaticoside F	Terpenoids	3	178198	221087	174055	146144	106262	83971.3	109083	98472.8	72327	6850.89	6850.89	34254.4	-	-	-	-
pmn001618	927.5	603.39	928.503	[M-H]-	Asperosaponin A	Terpenoids	3	4.39701e+06	4.87812e+06	2.24258e+06	2.03561e+06	1.97978e+06	3.63106e+06	2.33607e+06	2.83421e+06	959134	1.94607e+06	1.65682e+06	2.17344e+06	-	-	-	-
MWSslk107	927.5	603.39	928.503	[M-H]-	Asperosaponin VI	Terpenoids	3	5.28577e+06	2.99265e+06	2.67053e+06	1.87931e+06	2.06302e+06	2.29353e+06	2.4305e+06	3.11673e+06	1.72633e+06	2.5063e+06	1.96395e+06	2.10177e+06	-	-	-	-
Lamp005984	813.46	453.34	812.455	[M+H]+	Astralanosaponin B	Terpenoids	3	1.21027e+07	1.12458e+07	1.27842e+07	5.37386e+06	6.45718e+06	5.09181e+06	4.59323e+06	3.84845e+06	4.67486e+06	561915	976253	1.98679e+06	-	-	-	-
MWSmce129	233.149	187.144	232.146	[M+H]+	Atractylenolide Ⅱ	Terpenoids	3	146412	173544	132686	261559	211686	202563	191367	168653	191958	201148	232893	151341	C17886	-	C17886	-
Sazp006006	797.47	437.35	796.461	[M+H]+	AzukiSaponin II	Terpenoids	3	380427	298024	218963	263623	397609	530113	597683	624821	398339	324078	142136	164979	-	-	-	-
HJN097	1133.54	1133.54	1134.55	[M-H]-	Azukisaponin VI	Terpenoids	3	1.8295e+06	1.70278e+06	1.64768e+06	797014	782773	840552	482730	529735	547692	88749.4	55284.1	230382	-	-	-	-
pmp001045	331.14	151.11	330.132	[M+H]+	Bartsioside	Terpenoids	3	381644	393833	388076	156269	155982	332098	69778.2	108189	134211	147230	55687.7	74118	-	-	-	-
Lsjp211202	225.15	123.08	224.141	[M+H]+	Blumenol A	Terpenoids	2	217939	138634	173499	167516	150396	143178	125374	197954	181842	167503	205801	179874	-	-	-	-
Lacp003991	389.215	209.153	388.209	[M+H]+	Blumenol B Glucoside	Terpenoids	3	239829	329486	142431	306498	631071	455704	203734	497732	364459	464375	375683	329065	-	-	-	-
Lacp005602	459.22	211.17	458.215	[M+H]+	Blumenol C malonyl Glucoside	Terpenoids	3	798210	834947	824429	630592	635884	398879	325913	337278	305442	574055	513015	543994	-	-	-	-
Smfp005843	943.52	437.34	942.519	[M+H]+	Buddlejasaponin IVb	Terpenoids	3	58957.2	56083	227912	692325	770752	978979	470985	370931	726863	1.44415e+06	1.25838e+06	1.01159e+06	-	-	-	-
Zmcp102714	943.528	455.353	942.519	[M+H]+	Bupleurumfruticosum	Terpenoids	3	352980	482600	310512	362906	346520	455775	825666	376014	449143	395697	364144	304555	-	-	-	-
Zmcp102720	913.51	437.34	912.508	[M+H]+	Bupleurumwenchuanense	Terpenoids	3	238445	167624	176616	396071	386152	359885	408712	215969	217787	335774	454047	445468	-	-	-	-
Lmhn009200	485.325	441.334	486.334	[M-H]-	Cadambagenic acid	Terpenoids	3	145955	134972	94463.5	184741	145074	137731	155850	145807	107207	108169	100351	76244.5	-	-	-	-
Wbmn009160	487.34	487.34	488.35	[M-H]-	Cannabifolin C	Terpenoids	3	1.91646e+07	1.99248e+07	1.81911e+07	3.74832e+07	3.44707e+07	3.79363e+07	2.52659e+07	2.86427e+07	3.01122e+07	3.41507e+07	3.18242e+07	2.7854e+07	-	-	-	-
Zmcp008012	605.4	437.34	604.398	[M+H]+	Cauloside A	Terpenoids	3	711679	490982	578104	736963	924028	589055	605655	494184	584615	479783	577617	402364	C08953	-	C08953	-
Cmhp007502	621.4	453.34	620.392	[M+H]+	Cauloside B	Terpenoids	3	144421	134999	116673	183677	206582	160407	84029.7	129931	119634	174569	151876	134786	-	-	-	-
Cmhp005257	1237.61	455.35	1236.61	[M+H]+	Cauloside F	Terpenoids	3	31056.4	40906.8	21294.2	30362.2	39447.2	69017.9	88055	46256.6	56635.4	89763.8	126115	48385.5	-	-	-	-
Cmhp005407	1237.62	455.35	1236.61	[M+H]+	Cauloside G	Terpenoids	3	38647.7	31957.5	26800.1	55244.4	46313.1	61360.1	88305	52562.6	55257.7	77338.4	40412.2	70426.5	-	-	-	-
Hmjp002396	959.52	797.47	958.514	[M+H]+	Centellasaponin A	Terpenoids	3	2.15312e+06	2.06297e+06	2.49642e+06	1.55405e+06	1.1107e+06	1.1596e+06	1.40966e+06	1.03882e+06	849428	274382	259454	535003	-	-	-	-
Lmjp102006	959.52	453.33	958.514	[M+H]+	Centellasaponin C	Terpenoids	3	8.14729e+06	5.0895e+06	8.46103e+06	2.73278e+06	1.64311e+06	2.0515e+06	1.85498e+06	1.09165e+06	2.73646e+06	312102	616072	1.30886e+06	-	-	-	-
Hmjp102516	959.52	797.47	958.514	[M+H]+	Centellasaponin D	Terpenoids	3	2.35303e+06	1.94168e+06	2.56478e+06	1.17244e+06	1.32354e+06	1.27057e+06	1.31599e+06	1.39171e+06	1.11643e+06	299073	116165	403316	-	-	-	-
Qmqp101721	247.17	145.1	246.162	[M+H]+	Chloranthatone	Terpenoids	3	290674	302063	202322	306022	217100	271251	169019	254304	159812	237867	299843	234365	-	-	-	-
Qmyp101416	387.2	207.14	386.194	[M+H]+	Citroside	Terpenoids	3	1.41172e+06	570040	1.5678e+06	1.83385e+06	1.23411e+06	1.33372e+06	1.1899e+06	1.31225e+06	1.01587e+06	1.18808e+06	1.63502e+06	1.62616e+06	-	-	-	-
Lmqp003013	387.201	149.096	386.194	[M+H]+	Citroside A	Terpenoids	3	895341	831406	682700	668196	783257	453869	349272	714859	467901	743259	682029	664257	-	-	-	-
Hmlp006954	767.45	455.15	766.45	[M+H]+	Collinsonidin	Terpenoids	3	1.97623e+06	2.6419e+06	2.09023e+06	2.93005e+06	2.74759e+06	2.00161e+06	1.90707e+06	1.37469e+06	1.48989e+06	2.64156e+06	1.67864e+06	1.48963e+06	-	-	-	-
ML10174588	233.16	233.16	234.162	[M-H]-	Confertifoline	Terpenoids	2	491760	450418	428416	368531	279757	343313	334755	358334	382372	343109	327434	300260	C09376	-	C09376	-
Zbzn007499	487.34	487.34	488.35	[M-H]-	Cordianol D	Terpenoids	3	1.18381e+06	1.35412e+06	1.04967e+06	1.55875e+06	1.49045e+06	1.64498e+06	1.67655e+06	1.70149e+06	2.45373e+06	2.82956e+06	3.21669e+06	1.91959e+06	-	-	-	-
Cmhp005343	943.52	455.35	942.519	[M+H]+	Cussonoside A	Terpenoids	3	56556.9	57435	78382.1	280707	761029	629365	450183	421945	799253	620570	811930	993875	-	-	-	-
Zmwp007375	231.138	185.131	230.131	[M+H]+	Dehydrocostuslactone	Terpenoids	3	31477.3	34162.7	31112.1	38777	53085.5	61149.7	47362.8	29947.3	32592.7	33693.7	53944.1	27751.3	C09387	-	C09387	-
Wmqn000820	193.087	163.039	194.094	[M-H]-	Dehydrololiolide	Terpenoids	3	1648.11	1648.11	1648.11	1648.11	1648.11	1648.11	34727.6	10614.2	15535.7	21751.8	12836.4	8240.57	-	-	-	-
Lalp003868	351.2	153.13	350.193	[M+H]+	Dihydro incarvoid B glucoside	Terpenoids	3	35057.5	66424.6	21264.5	33699.2	10732	34515.3	22966.1	47057.1	29112.6	30450.8	23470.8	12250.2	-	-	-	-
Lmrgn03385	281.14	237.15	282.147	[M-H]-	Dihydrophaseic acid	Terpenoids	1	126628	113889	102295	86205.7	87663	89598.5	196219	185984	138376	116811	74411.3	134842	C15971	ko00906	C15971	-
HJAP152	1075.57	455.35	1074.56	[M+H]+	Dipsacoside B	Terpenoids	3	207381	185993	190288	121723	143249	128944	169219	233306	145628	134441	90778.6	102503	-	-	-	-
Zmcp006058	797.47	437.34	796.461	[M+H]+	Dipsacussaponin A	Terpenoids	3	2.394e+06	1.76713e+06	811393	992639	741340	1.24806e+06	888778	664069	632114	743372	708234	1.21632e+06	-	-	-	-
Yajn003045	443.19	59.01	444.2	[M-H]-	Ebuloside	Terpenoids	3	2999.37	2999.37	2999.37	46710.3	52321.6	40034.6	48614.4	53374.2	34319.4	86298	72226.8	91136.4	-	-	-	-
Lmmp003663	635.41	455.35	634.408	[M+H]+	Ecliptasaponin A	Terpenoids	3	7550.21	7550.21	7550.21	66308.9	75446.9	42152.6	66763.9	69043.3	37751.1	86709.5	89141	91686.1	-	-	-	-
lsdp210008	485.32	187.15	484.319	[M+H]+	Elaeocarpucin E	Terpenoids	3	573193	488344	639778	1.02816e+06	809949	861545	865664	565804	913657	1.0246e+06	995589	738151	-	-	-	-
lsdp210009	489.36	205.16	488.35	[M+H]+	Elaeocarpucin F	Terpenoids	3	1.60443e+06	1.89467e+06	1.67832e+06	3.33164e+06	2.99903e+06	3.07423e+06	2.25049e+06	2.28158e+06	2.5245e+06	2.95834e+06	2.95575e+06	3.02612e+06	-	-	-	-
Lmsp013116	321.24	123.08	320.235	[M+H]+	Ent-16α,17-Dihydroxykauran-2-one	Terpenoids	1	213778	205228	188918	554992	623075	522384	571131	557548	392274	370966	401868	257545	-	-	-	-
Qmxp101615	349.27	179.14	348.266	[M+H]+	Ent-3β-Acetoxyisopimar-15-8β-ol	Terpenoids	1	641663	679949	538208	937683	1.05485e+06	1.09749e+06	1.06638e+06	1.03699e+06	729815	652922	761877	742208	-	-	-	-
Hmsn003050	693.39	633.36	694.393	[M-H]-	Esculentoside D	Terpenoids	3	389725	383801	341787	636094	579717	608890	596701	561962	593780	657129	755456	589104	-	-	-	-
pmn001381	349.15	187.097	350.158	[M-H]-	Eucommioside	Terpenoids	3	26021.5	1795.31	1795.31	14222.1	19064.8	27835	14058.8	8976.54	20047.4	94296.2	91916.1	55560.3	-	-	-	-
Lagp004602	505.26	211.17	504.257	[M+H]+	Foliasalacioside B1	Terpenoids	3	960496	1.13577e+06	1.03877e+06	3.0242e+06	2.86781e+06	2.08297e+06	1.09934e+06	1.01292e+06	1.6208e+06	1.12105e+06	1.15261e+06	1.58405e+06	-	-	-	-
Lagp004270	507.28	177.17	506.273	[M+H]+	Foliasalacioside E1	Terpenoids	3	62740.7	79976.6	119678	195801	131403	116659	256661	268986	238710	474769	402705	410142	-	-	-	-
Lmdn003868	431.23	161.05	432.236	[M-H]-	Frehmaglutoside G	Terpenoids	3	410905	347359	200750	228555	198826	272192	108716	102927	83006.6	254523	245610	138995	-	-	-	-
Lmdn001501	373.11	123.05	374.121	[M-H]-	Gardoside*	Terpenoids	3	145033	116597	124862	77190.8	99857.8	53332	61325.5	37030.8	54699.1	27390.7	20377	28547.9	C16963	-	C16963	-
Lmdp002381	227.091	149.061	226.084	[M+H]+	Genipin	Terpenoids	3	54245	56063.9	21061.3	66957.6	79146.6	75929.9	75654.3	59069.1	40872.6	58627.6	71969	30159.7	C09780	-	C09780	-
pmp001059	521.187	209.081	520.179	[M+H]+	Genipin-1-O-(2''-O-apiosyl)glucoside	Terpenoids	3	46437.2	29221.3	28355.7	117909	95265.4	80556.7	102683	76875.1	72355.7	78605.8	108098	67165.7	-	-	-	-
mws1565	389.144	209.081	388.137	[M+H]+	Geniposide	Terpenoids	3	630306	483295	448024	859000	793090	690224	637962	709336	657165	655175	919497	558641	C09781	-	C09781	-
mws1574	373.11	123.01	374.121	[M-H]-	Geniposidic acid*	Terpenoids	3	168016	148315	153380	75601.1	78751.9	75309.7	56347.4	56511	49368.8	9873.75	9873.75	9873.75	C11673	ko00902,ko01110	C11673	-
Cmlp002163	375.13	213.08	374.121	[M+H]+	Gentioflavoside	Terpenoids	3	150795	145281	88320.8	108955	81440.5	65816.3	91353.4	83814.5	77616.4	58774.9	42178	41976.6	-	-	-	-
Lskp211437	651.41	453.34	650.403	[M+H]+	Glucosyl tormentate	Terpenoids	3	1.64735e+06	942854	1.58994e+06	752242	804673	653176	677348	564146	457275	716331	2.10246e+06	698482	-	-	-	-
Yajn012919	483.3	59.01	484.304	[M-H]-	Goshonoside F1	Terpenoids	3	43864	41216.6	40537.1	134720	143368	106340	36431.9	46485	44555.6	67621.9	65764.4	58389	-	-	-	-
Lhmp110407	797.46	455.35	796.461	[M+H]+	Gouguside 2	Terpenoids	3	801886	803572	726373	511178	285518	349268	276705	324731	317056	55341	55341	55341	-	-	-	-
Lhdp120305	505.26	211.17	504.257	[M+H]+	Guettardionoside	Terpenoids	3	425759	529395	513931	1.36291e+06	1.08473e+06	1.86441e+06	867721	577590	828108	970588	1.03203e+06	897056	-	-	-	-
MWSprf136	899.5	455.35	898.493	[M+H]+	Gypenoside A	Terpenoids	3	403379	315373	238337	181043	191385	154132	256880	252586	109331	137292	164009	59348.8	-	-	-	-
Zmcp006084	767.46	455.35	766.45	[M+H]+	HN saponin F	Terpenoids	3	1.37618e+06	2.24471e+06	1.7619e+06	1.20772e+06	875948	1.24501e+06	998302	1.01087e+06	919506	2.46222e+06	713399	965984	-	-	-	-
Cmhp005457	767.46	455.35	766.45	[M+H]+	HN-saponin F;Pulsatilla saponin B；3-O-α-L-Arabinopyranosylhederagenin-28-β-D-glucopyranoside	Terpenoids	1	63600.3	63600.3	63600.3	566843	425377	515486	935060	618622	562836	1.71433e+06	1.38089e+06	1.10616e+06	-	-	-	-
MWSslk219	363.13	165.05	364.137	[M-H]-	Harpagide	Terpenoids	3	29774.2	35850.2	15613.9	13360.7	18516.5	17142	5953.45	10797.2	6459.56	65128.4	65123.6	47365.8	-	-	-	-
Zmsn002575	403.12	223.07	404.132	[M-H]-	Hastatoside	Terpenoids	3	205626	210325	206268	295995	224570	228463	193795	196465	177481	240480	238524	154263	-	-	-	-
MWSmce647	1219.62	469.16	1220.62	[M-H]-	Hederacoside C	Terpenoids	1	29300.2	28716.9	24213.4	53014.7	55853.2	47532.4	93332.8	98925.9	84496.5	70699	82829.9	65099.8	-	-	-	-
MWSslk258	1073.55	469.15	1074.56	[M-H]-	Hederacoside D	Terpenoids	2	30175	31270.8	26453.9	19734.6	10386.5	30230.2	20327.3	43375.1	9328.3	15351.7	16497.5	12179.4	-	-	-	-
Yamp005310	635.41	453.34	634.408	[M+H]+	Hederagenin-3-O-Beta-D-Glucopyranoside	Terpenoids	1	4.82977e+07	4.7708e+07	4.58464e+07	2.27624e+07	2.76376e+07	2.20563e+07	1.2593e+07	1.25235e+07	2.42373e+07	4.41535e+06	4.38102e+06	5.3623e+06	-	-	-	-
Zmcn006714	1043.54	881.49	1044.55	[M-H]-	Hederagenin-3-O-[a-L-arabinosyl-(1-2)-a-L-rhamnoside]-28-O-[β-D-glucosyl-(l-6)-β-D-xyloside]*	Terpenoids	2	185592	171648	151296	74990.2	42070.6	68243.6	71164.6	58337.7	38735.5	57925.1	53961	45151.2	-	-	-	-
Zmcn006956	1043.54	881.49	1044.55	[M-H]-	Hederagenin-3-O-[a-L-rhamnosyl-(1-2)-α-L-arabinoside]-28-O-[β-D-xylosyl-(1-6)-β-D-glucoside]*	Terpenoids	2	169194	216113	165206	62925.7	54338.8	73402.5	72040.3	61846.8	35328.7	56569.3	61603.1	62175.5	-	-	-	-
Zmcp005799	913.52	455.35	912.508	[M+H]+	Hederagenin-3-O-[β-D-glucosyl-(1-3)-a-L-rhamnosyl-(1-2)-a-L-arabinoside]*	Terpenoids	1	253508	149048	170342	635882	541580	631134	1.34682e+06	1.36982e+06	645017	2.21729e+06	2.70374e+06	1.55863e+06	-	-	-	-
Hmmp004410	1078.58	455.35	1060.55	[M+NH4]+	Hederagenin-3-O-arabinoside-28-O-glucosyl(1,6)glucosyl(1,6)arabinoside	Terpenoids	2	1.3066e+07	9.81888e+06	5.82247e+06	5.41812e+06	5.73372e+06	3.75886e+06	6.0956e+06	5.78668e+06	4.1473e+06	4.16534e+06	5.92717e+06	4.63907e+06	-	-	-	-
Zmcp005550	1221.63	455.35	1220.62	[M+H]+	Hederagenin-3-O-glc-(1-4)[L-rha(1-3)]-D-glc-(1-3)-L-rha-(1-2)-L-ara	Terpenoids	1	9691.81	1938.36	1938.36	53171.1	29758.8	50080.2	102426	77478.8	33594.3	106238	118169	112076	-	-	-	-
Hmmp004534	946.54	455.35	928.503	[M+NH4]+	Hederagenin-3-O-glucosyl(1-2)glucosyl(1-4)arabinoside	Terpenoids	2	3.44215e+07	3.48594e+07	2.38236e+07	2.50058e+07	2.18277e+07	2.23991e+07	2.28257e+07	2.474e+07	1.65943e+07	2.72275e+07	2.88815e+07	2.49974e+07	-	-	-	-
Lmmp006607	973.498	455.35	972.493	[M+H]+	Hederagenin-3-O-glucuronide-28-O-glucosyl(1,2)glucoside	Terpenoids	3	121983	125617	58846.9	63592.7	37978	51271.1	62139.2	73409.7	27105.8	52434.2	85166	77689.4	-	-	-	-
Lhcp102729	913.51	455.35	912.508	[M+H]+	Hederagenin-3-O-α-L-rhamnopyranosyl(1→2)-(β-D-glucopyranosyl(1→4))-α-L-arabinopyranoside*	Terpenoids	1	447554	380905	286706	471730	440687	422363	658958	678684	795540	593642	547336	375356	-	-	-	-
Zjlp100907	605.4	437.34	604.398	[M+H]+	Hederagenin-α-L-ara	Terpenoids	3	401495	384153	403912	279406	376092	345094	310743	282930	205313	215648	322346	283786	-	-	-	-
Zjlp100908	605.4	455.36	604.398	[M+H]+	Hederagenin-α-L-xyl	Terpenoids	3	517785	617657	409805	384914	340633	158259	290655	279432	51344.4	207994	216886	222778	-	-	-	-
Zjlp100922	943.493	455.353	942.482	[M+H]+	Hederagenin-β-D-glcA(1→3)-α-L-ara-β-D-glc	Terpenoids	3	356567	322150	182184	357025	720895	379067	646660	553257	899046	288049	227734	333826	-	-	-	-
Zjlp100921	811.447	455.352	810.44	[M+H]+	Hederagenin-β-D-glcA-β-D-glc	Terpenoids	3	34292.6	16179.3	5181.22	21059.5	18710.3	7573.91	21153.3	18545.1	10370	4705.43	20832.2	12219.1	-	-	-	-
Cmyp003257	387.2	225.145	386.194	[M+H]+	Icariside B1	Terpenoids	3	67669.4	95147.6	40394.5	60896.9	59201.6	37992.9	76872.5	53900.6	46822.8	76869.8	65952.6	78349.3	-	-	-	-
Zmnn004810	443.193	57.0358	444.215	[M-H]-	Ichangensin	Terpenoids	3	65094.6	82496.5	51817.4	44902.3	46085	43771.2	60343.4	44701.2	36733.5	70769.6	93230.7	69810.6	-	-	-	-
Qmfp122220	473.36	409.35	472.355	[M+H]+	Ilelatifol D	Terpenoids	3	351449	427959	368066	381356	488506	461819	354835	425059	340727	621608	677460	479959	-	-	-	-
Lhmp102634	587.39	437.34	586.387	[M+H]+	Ilexolide A	Terpenoids	3	5.10481e+06	5.90739e+06	5.09573e+06	6.22123e+06	5.58812e+06	5.60897e+06	4.80377e+06	4.65e+06	4.08636e+06	5.63761e+06	5.118e+06	4.59142e+06	C08957	-	C08957	-
Lhmp102702	929.51	437.34	928.503	[M+H]+	Ilexoside K	Terpenoids	3	1.22004e+06	1.57946e+06	748343	98187.4	98187.4	490937	98187.4	700099	98187.4	98187.4	98187.4	98187.4	-	-	-	-
Lhmp102706	813.46	453.33	812.456	[M+H]+	Ilexoside XLI(Ilexoside XLIV)	Terpenoids	3	1.12368e+07	1.2471e+07	1.19137e+07	6.96236e+06	6.31707e+06	5.01503e+06	4.92761e+06	4.69824e+06	5.05889e+06	1.01222e+06	1.07826e+06	1.94947e+06	-	-	-	-
Lgmp122904	781.43	437.34	780.43	[M+H]+	Ilexpublesnin B	Terpenoids	3	115839	114616	131084	1.30885e+06	1.23517e+06	993730	22923.2	22923.2	22923.2	1.63631e+06	1.84043e+06	1.09004e+06	-	-	-	-
Lgmp122814	929.51	455.35	928.503	[M+H]+	Ilexside II	Terpenoids	3	1.44736e+06	2.38251e+06	3.04626e+06	1.19607e+06	2.0506e+06	2.63288e+06	552640	929403	2.17716e+06	919868	1.09415e+06	816939	-	-	-	-
Zbzp003134	197.08	151.04	196.074	[M+Na]+	Jatamanin B	Terpenoids	3	956010	827831	1.06485e+06	613760	956623	729876	397333	315887	417075	438637	520416	248816	-	-	-	-
Wbkn004126	523.22	361.16	524.226	[M-H]-	Javanicolide C	Terpenoids	3	320567	265019	397368	134553	108749	94160.1	116464	59403.2	58250	45972.2	69520.2	62952.4	-	-	-	-
Lhdp102520	651.41	407.33	650.403	[M+H]+	Kajiichigoside F1(Euscaphic acid 28-O-β-D-glucopyranoside)	Terpenoids	3	266195	270123	312854	931113	1.02006e+06	885842	633079	752126	894442	1.31064e+06	852887	1.04028e+06	-	-	-	-
Zmjp010858	455.35	437.34	454.345	[M+H]+	Kanerocin	Terpenoids	3	1.61162e+06	1.59937e+06	1.48034e+06	3.00672e+06	2.98399e+06	3.11366e+06	2.17338e+06	2.44521e+06	2.80805e+06	3.10604e+06	3.00179e+06	2.75347e+06	-	-	-	-
Zmjp011592	455.35	437.34	454.345	[M+H]+	Kanerodione	Terpenoids	3	1.05663e+06	851242	697825	1.10951e+06	1.2444e+06	673389	678688	707516	608522	602664	812544	1.05637e+06	-	-	-	-
Ymjm000113	477.2	181.09	478.205	[M-H]-	Kanokoside B	Terpenoids	3	316206	348367	415102	341397	341447	185427	173864	161249	180318	268997	154625	173746	-	-	-	-
MWSslk208	301.218	301.218	302.225	[M-H]-	Kaurenoic Acid*	Terpenoids	3	56291.2	53156.8	56231.7	37738.8	30207.6	44123.7	87497.3	90400.2	69784.4	194202	153309	140860	C11874	ko00904,ko01100,ko01110	C11874	-
Lgmp122826	619.38	573.38	618.377	[M+H]+	Kudinoside I	Terpenoids	3	162823	177325	133443	25686.4	66561.6	25014.5	5002.91	5002.91	5002.91	5002.91	5002.91	5002.91	-	-	-	-
zjkp121502	617.4	455.35	616.398	[M+H]+	Kuguasaponin A	Terpenoids	3	704454	746264	649242	509988	121910	206586	162796	187935	207563	432047	169652	82113.6	-	-	-	-
Zmsn003589	427.21	153.1	428.205	[M-H]-	Lactuside B	Terpenoids	3	136889	118360	55099.4	72169.8	76825.4	81049.2	54669.3	45943.8	44913.8	122655	55769.8	18658.1	-	-	-	-
Yajn003638	377.14	197.08	378.153	[M-H]-	Lamiol	Terpenoids	3	4502.88	22514.4	4502.88	46497.8	60268.9	54412.1	41557.9	67284.6	41047.5	72417.6	60367.4	58951.8	-	-	-	-
Qmqp102515	247.132	187.112	246.126	[M+H]+	Leucodin	Terpenoids	3	496077	34474.4	34474.4	320892	257283	34474.4	233267	172372	232063	1.02807e+06	662275	548033	-	-	-	-
HJN072	405.214	225.156	406.22	[M-H]-	Litchioside C	Terpenoids	3	805001	765170	437056	1.0356e+06	1.11526e+06	1.18358e+06	1.09534e+06	912962	751425	2.5128e+06	2.23215e+06	1.01367e+06	-	-	-	-
Qmqp101713	197.12	133.1	196.11	[M+H]+	Loliolide	Terpenoids	1	293386	353604	278954	146316	212958	186255	134885	158694	75058.3	78931.8	103372	107252	-	-	-	-
Qmxp082303	391.21	163.075	390.204	[M+H]+	Longikaurin E	Terpenoids	3	111854	94995.3	93266.5	89070.3	97040.9	81402.8	79661.9	84085.5	78227.7	59466.1	91802	58727.3	-	-	-	-
Cmhp005851	1221.61	455.35	1220.62	[M+H]+	Loniceroside J	Terpenoids	3	106111	115267	157366	284530	261847	241785	553469	437050	655438	531936	526168	276090	-	-	-	-
Halp006423	519.3	483.31	518.288	[M+H]+	Lucidenic Acid P	Terpenoids	3	99949.4	102766	92157.4	258612	275214	255196	54483.1	38645.5	64512.4	78779.5	125294	82227.4	-	-	-	-
Lsjp211254	423.36	203.18	422.355	[M+H]+	Lupa-1,20(29)-dien-3-one (Glochidone)	Terpenoids	3	506859	589333	297787	1.08761e+06	1.17115e+06	1.33072e+06	173325	167955	255636	123796	179284	80552.1	-	-	-	-
Cmhp005639	1237.62	455.35	1236.61	[M+H]+	Macranthoidin A	Terpenoids	3	30903.7	36286.5	37598	24483.7	46491.1	67002.1	114188	47613.2	42101.7	51791.6	62968.5	78173.1	-	-	-	-
Lhrp111730	913.51	455.35	912.508	[M+H]+	Macranthoside A	Terpenoids	3	340841	404826	244374	459332	353784	564152	645397	598550	559162	616474	431594	431444	-	-	-	-
Zmcp005827	1075.57	455.35	1074.56	[M+H]+	Macranthoside B	Terpenoids	3	6232.55	31162.8	6232.55	6232.55	6232.55	6232.55	6232.55	6232.55	6232.55	282386	338173	580508	-	-	-	-
Cmhp005256	1075.57	455.35	1074.56	[M+H]+	Macranthoside B；Pulchinenoside E1	Terpenoids	3	39445.9	38173.5	30589.1	6117.82	6117.82	6117.82	167888	88099.2	123119	196030	199331	112152	-	-	-	-
Wbmp010456	277.22	93.07	276.209	[M+H]+	Macrophypene B	Terpenoids	3	999026	1.4061e+06	866328	905998	846672	671247	1.30065e+06	972385	669706	738195	831460	514264	-	-	-	-
Ljmp121502	265.14	121.06	264.136	[M+H]+	Mansonone Q	Terpenoids	3	75972.8	104154	44065.4	68823.3	63576.8	46574.1	29501.2	44711.5	37488	131476	130298	189455	-	-	-	-
Lyhp011403	1221.62	619.42	1220.62	[M+H]+	Mateglycoside A	Terpenoids	3	88143.7	97211.2	80231.3	213231	156333	247363	227555	314380	309357	254865	379261	196619	-	-	-	-
Lacp004935	375.24	177.16	374.23	[M+H]+	Megastigm-5-en-3,9-diol glucoside	Terpenoids	1	246700	538831	227048	252211	143264	235850	169826	228116	140693	260500	199884	152733	-	-	-	-
Lacp005307	461.24	177.16	460.23	[M+H]+	Megastigm-5-en-3,9-diol malonyl glucoside	Terpenoids	1	191473	227040	222247	45971.5	66121.7	55467.5	75246.8	161709	99603.9	112724	70988	77506.5	-	-	-	-
Lazp007621	913.51	437.34	912.508	[M+H]+	Mimengoside D	Terpenoids	3	198941	210120	203212	392798	293087	345323	367097	406196	327151	303477	345453	383013	-	-	-	-
zjkp121411	721.42	439.36	720.409	[M+H]+	Momordicine V	Terpenoids	3	360733	382502	247223	231532	223567	228961	152883	253492	165760	208203	200171	142110	-	-	-	-
zjkp121403	797.47	455.35	796.461	[M+H]+	Momordicoside N	Terpenoids	3	110125	110125	110125	1.36095e+06	959938	992646	776321	715289	981973	1.34759e+06	1.51913e+06	1.43805e+06	-	-	-	-
Zasp009163	455.35	203.18	454.345	[M+H]+	Mudanpinoic acid A	Terpenoids	3	2.69584e+06	2.75191e+06	2.62145e+06	4.43008e+06	4.52864e+06	3.99483e+06	4.28817e+06	4.64204e+06	3.3413e+06	4.51955e+06	5.5261e+06	4.42749e+06	-	-	-	-
Xmsn004568	343.14	59.01	344.147	[M-H]-	Mudanpioside F	Terpenoids	3	495287	462453	381243	377210	294094	340089	253337	236242	124047	346545	231794	95854.9	-	-	-	-
Zawp006227	1075.57	455.35	1074.56	[M+H]+	Mukurozisaponin X	Terpenoids	3	531142	440626	464145	175172	216588	166631	164027	130716	188314	33585.4	36844.7	92502.7	-	-	-	-
Cmmp004254	635.38	437.31	634.372	[M+H]+	Mutongsaponin A	Terpenoids	1	2.87159e+06	3.08062e+06	2.6012e+06	1.37861e+06	1.63853e+06	1.25103e+06	858484	906657	736643	83587.3	102308	373885	-	-	-	-
Cmmp004264	1075.53	437.31	1074.52	[M+H]+	Mutongsaponin B	Terpenoids	1	546124	628935	456364	245297	455420	323430	236011	207596	232492	35489.6	19726.3	111930	-	-	-	-
Cmmp004412	1091.56	453.34	1090.56	[M+H]+	Mutongsaponin C	Terpenoids	1	1.7539e+06	2.15413e+06	2.00907e+06	1.1393e+06	803655	1.07947e+06	827173	936588	922438	177537	188964	470819	-	-	-	-
Lcsp000664	667.4	451.32	666.398	[M+H]+	Niga-Ichigoside F1; Nigaichigoside F1	Terpenoids	2	479468	368152	251232	521476	625032	410097	179056	233909	305282	434499	345670	374885	-	-	-	-
Hmyp009454	221.19	119.08	220.183	[M+H]+	Nootkatol	Terpenoids	3	144483	125610	127698	179518	95443.3	184961	144515	159722	143480	115471	105153	112717	C17915	-	C17915	-
Cmmp006152	471.31	471.31	472.319	[M-H]-	Norarjunolic acid	Terpenoids	2	4.39957e+07	3.92938e+07	3.87708e+07	5.22508e+07	5.64994e+07	5.44284e+07	4.41046e+07	3.91356e+07	4.07229e+07	4.55441e+07	4.01344e+07	3.73153e+07	-	-	-	-
Lmnn102603	387.17	207.1	388.173	[M-H]-	Nuezhengalaside	Terpenoids	3	117627	105807	74916.5	110475	159144	78170.8	77138	107827	104273	79499.1	84009.1	90518.4	-	-	-	-
Lskp211459	439.36	203.18	438.35	[M+H]+	Olean-12-ene-3,16-dione (Maniladione)	Terpenoids	1	1.51216e+07	1.74708e+07	1.47111e+07	7.84058e+06	5.48056e+06	7.74465e+06	5.33125e+06	6.22428e+06	4.4132e+06	7.4964e+06	6.3108e+06	4.19129e+06	-	-	-	-
mws1086	457.369	375.289	458.376	[M-H]-	Olean-12-ene-3,22,23-triol (Soyasapogenol B)	Terpenoids	3	131217	134914	139492	129569	124883	137581	131540	142669	139021	133389	126283	128907	C08980	-	C08980	-
Hmmp005479	900.53	457.36	882.498	[M+NH4]+	Oleanolic acid-3-O-[xylosyl(1→2)-arabinosyl(1→6)]glucoside	Terpenoids	1	94252.5	60682.9	21769.1	27986.3	54650.2	45227.3	30906	19359.9	21244.9	20236.6	36723.3	22587.3	-	-	-	-
Zmcp007522	913.516	455.35	912.508	[M+H]+	Oleanolic acid-3-O-arabinoside-28-O-glucoside(1-6)glucoside*	Terpenoids	3	322751	337285	336465	591693	694044	632205	424000	490029	544999	885169	838604	943138	-	-	-	-
pmn001506	617.406	455.352	618.413	[M-H]-	Oleanolic acid-3-O-glucoside	Terpenoids	3	29618.8	30020.9	28028	73694.1	62863.9	48644.4	51840.4	45649	42927	59458.6	56062.9	62654.8	-	-	-	-
Hmmp006067	798.5	439.36	780.466	[M+NH4]+	Oleanolic acid-3-O-glucosyl(1→2)glucoside	Terpenoids	2	607985	524867	522348	572006	580722	651763	416331	499593	446621	597456	465459	506093	-	-	-	-
Hmmp004990	1062.58	439.36	1044.55	[M+NH4]+	Oleanolic acid-3-O-xylosyl(1→2)glucoside-28-O-xylosyl(1→2)glucoside	Terpenoids	2	1.23983e+07	1.2432e+07	9.92636e+06	5.8359e+06	6.73448e+06	5.3509e+06	3.75016e+06	4.41485e+06	3.5125e+06	4.06027e+06	4.65945e+06	3.74068e+06	-	-	-	-
Saln005031	503.16	323.08	504.163	[M-H]-	Olivieroside B	Terpenoids	3	148237	87794.5	86504.1	102591	94800.4	110085	112363	164078	92246.3	25592.7	38753.7	230028	-	-	-	-
Zbsn012366	455.35	455.35	456.36	[M-H]-	Oxyallobetulin	Terpenoids	3	3.75553e+06	3.69867e+06	3.19262e+06	7.23254e+06	3.99391e+06	4.00087e+06	6.06188e+06	6.512e+06	3.45879e+06	4.13313e+06	4.491e+06	4.14823e+06	-	-	-	-
Zjrn080619	679.45	619.42	680.45	[M-H]-	PPT-2H-Glc	Terpenoids	3	38847.3	39567	27950.5	44439.8	49617.7	59830.6	25534	29400.1	25522.6	38571.6	38163.8	33103.9	-	-	-	-
Zjrn080657	825.51	765.48	826.508	[M-H]-	PPT-Glc-Rha-acetyl	Terpenoids	3	3.35275e+06	3.61438e+06	2.65144e+06	3.08335e+06	3.21608e+06	3.05418e+06	2.78638e+06	2.50685e+06	2.2936e+06	2.58799e+06	2.60124e+06	2.34341e+06	-	-	-	-
MWSslk248	649.397	487.346	650.403	[M-H]-	Pedunculoside	Terpenoids	3	99251.3	54973.1	105379	104195	93519.5	64043.5	102049	56253.4	76808.9	95725	77323.5	70007	-	-	-	-
Lmbn014696	301.217	301.217	302.225	[M-H]-	Pimaric acid*	Terpenoids	3	57432.3	54671.6	55487.9	39009.1	34632.9	47451.4	82776.3	91088.7	71824.6	166054	164715	126026	C09159	-	C09159	-
Labp004829	375.24	177.16	374.231	[M+H]+	Platanionoside J	Terpenoids	3	157848	423001	249050	187873	94367.7	153230	170774	121822	89220.7	186157	187873	152733	-	-	-	-
Wbmn010531	377.23	317.21	378.241	[M-H]-	Previtexilactone	Terpenoids	3	65427	66566.6	47242.7	30437.9	36211.7	38218.7	59409	50696.6	42604	36409.6	35307.1	23132.9	-	-	-	-
Sajp003519	427.19	265.14	426.189	[M+H]+	Pterosin L 2'-O-Beta-D-Glucoside	Terpenoids	3	80056.7	123384	53539.5	92627.1	104815	106797	81535.6	68872.4	109201	176534	117199	166262	-	-	-	-
MWSmce479	1219.62	749.45	1220.62	[M-H]-	Pulchinenoside C	Terpenoids	3	12679.9	11023.8	17427.7	16573.9	30805.1	38139.3	61900.6	58583.3	42429.4	32871.6	23232.9	24408	-	-	-	-
Lskp211442	667.41	469.33	666.398	[M+H]+	Quadranoside III	Terpenoids	3	1.15472e+06	1.28334e+06	875872	1.01287e+06	1.16607e+06	1.46324e+06	770390	591270	1.03029e+06	1.05491e+06	1.43507e+06	1.01066e+06	-	-	-	-
Lskp211439	651.41	453.34	650.403	[M+H]+	Quadranoside X	Terpenoids	3	4.87009e+06	8.24956e+06	7.82916e+06	4.32407e+06	4.32118e+06	3.61954e+06	2.96387e+06	2.97601e+06	3.01655e+06	731423	769501	1.52942e+06	-	-	-	-
Lmlp009037	457.36	203.18	456.36	[M+H]+	Querspicatin B	Terpenoids	3	386781	260183	307432	393949	416594	350114	357857	288352	283304	329405	324365	260991	-	-	-	-
Cmmp004255	751.42	437.31	750.419	[M+H]+	Quinatoside B	Terpenoids	3	1.69249e+06	1.79045e+06	1.61741e+06	1.02399e+06	1.53688e+06	864809	519862	563576	376042	112763	88657.8	349070	-	-	-	-
Qmqp102536	265.142	201.127	264.136	[M+H]+	Ridentin	Terpenoids	3	122489	62924.1	61696.9	89187.8	64107.2	113730	129645	79397.3	81349.8	126687	102315	63345.4	C09540	-	C09540	-
Qmxp090904	813.46	453.34	812.456	[M+H]+	Rosa aglycone glucoside	Terpenoids	3	1.01962e+06	917130	1.62688e+06	5.27772e+06	3.85265e+06	3.2736e+06	2.36188e+06	3.84975e+06	4.65039e+06	4.98803e+06	5.00108e+06	5.69596e+06	-	-	-	-
Qmxp090901	651.41	453.34	650.403	[M+H]+	Rosamultin	Terpenoids	2	787742	878631	624579	388072	282824	337121	202294	175032	219578	423205	251949	167322	-	-	-	-
Lmmp122812	621.4	453.33	620.392	[M+H]+	Rotundic acid 3β-O-α-L-arabinopyranoside	Terpenoids	3	90867.1	77193.1	164965	396303	364697	492249	272366	214074	211547	229265	330322	288648	-	-	-	-
Zbqn008058	471.35	471.35	472.355	[M-H]-	Rubianol-f	Terpenoids	3	1.11071e+07	1.03724e+07	1.04896e+07	1.62318e+07	1.54829e+07	1.57523e+07	1.37889e+07	1.16314e+07	1.46599e+07	1.48817e+07	1.49846e+07	1.21689e+07	-	-	-	-
Zbqn008252	469.33	469.33	470.34	[M-H]-	Rubianol-g	Terpenoids	3	369388	348174	258526	738774	796819	736589	341921	386534	472830	722844	582407	602408	-	-	-	-
Zbqn008164	469.33	469.33	470.34	[M-H]-	Rubiarbonone E	Terpenoids	3	367915	323699	302196	836142	686944	713264	320530	456267	453634	724877	680958	594360	-	-	-	-
Zbqn007153	471.35	471.35	472.355	[M-H]-	Rubione B	Terpenoids	3	3.01515e+06	2.92068e+06	2.37464e+06	3.8417e+06	3.55405e+06	3.72834e+06	2.11649e+06	2.56378e+06	3.37305e+06	4.25074e+06	3.9088e+06	4.23004e+06	-	-	-	-
Lcsn000650	649.394	487.34	650.403	[M-H]-	Rubuside I	Terpenoids	3	31798.6	38921.9	26379.4	36697.5	38129.8	32969.7	62101.9	33947.6	39867.1	46164.3	36329.6	33256.1	-	-	-	-
Lhcp102421	781.47	455.35	780.466	[M+H]+	Saikosapanin B1	Terpenoids	3	464779	538360	460670	1.20828e+06	1.32589e+06	1.43471e+06	1.07464e+06	970127	695555	794129	737587	611703	-	-	-	-
Lskp211210	369.26	277.21	368.256	[M+H]+	Sapidisin E	Terpenoids	3	74734.1	54257	38276.1	79858.8	31697.3	126070	6339.46	6339.46	6339.46	6339.46	6339.46	6339.46	-	-	-	-
Cmhp005831	883.51	455.35	882.498	[M+H]+	Sapindoside B	Terpenoids	3	209033	122346	195313	148270	86877.1	109085	143214	110667	81842.4	145695	147748	71939.3	-	-	-	-
Hmmp006650	605.4	437.34	604.398	[M+H]+	Saponin A	Terpenoids	3	449041	284081	299577	428836	405519	357532	409929	392158	260605	273962	375217	271569	-	-	-	-
Hmmp006231	737.45	455.35	736.44	[M+H]+	Saponin B	Terpenoids	3	1.40528e+07	1.77058e+07	1.03785e+07	1.21627e+07	1.20038e+07	1.16113e+07	1.19536e+07	8.79268e+06	8.87408e+06	1.14196e+07	1.26902e+07	7.33247e+06	-	-	-	-
Yamp005317	929.51	453.34	928.503	[M+H]+	Saponin D-1	Terpenoids	3	1.81563e+06	1.46851e+06	1.65344e+06	1.21119e+06	1.04309e+06	966453	747057	671147	782050	171064	190334	357719	-	-	-	-
Hmmp004361	1061.55	455.35	1060.55	[M+H]+	Saponin E	Terpenoids	3	1.92682e+06	2.00686e+06	1.14479e+06	917738	757940	595067	1.06365e+06	1.11835e+06	869251	973165	927893	824274	-	-	-	-
Hmmp004320	1091.56	455.35	1090.56	[M+H]+	Saponin F	Terpenoids	3	57473.9	72458.8	66211.4	72295.4	49163.2	50183.5	40364	48148.3	44861	34708.1	47877.7	48700.8	-	-	-	-
Cmmp004666	781.47	455.35	780.466	[M+H]+	Saponin G	Terpenoids	3	78380	92605.7	116676	15676	15676	15676	449991	324999	510979	1.82799e+06	644552	547020	-	-	-	-
Hmmp005965	737.45	455.35	736.44	[M+H]+	Saponin PC	Terpenoids	3	1.1834e+07	1.16672e+07	1.00741e+07	9.8948e+06	1.30222e+07	1.148e+07	1.17398e+07	5.4229e+06	1.18217e+07	1.26732e+07	1.1565e+07	9.32699e+06	-	-	-	-
Hmmp104187	1075.57	455.35	1074.56	[M+H]+	Saponin PJ-1	Terpenoids	3	205510	275262	119724	23944.8	23944.8	23944.8	23944.8	23944.8	23944.8	149862	142429	121851	-	-	-	-
zjbp120812	425.22	365.19	424.21	[M+H]+	Scutebarbolide C	Terpenoids	3	392861	390285	434708	467161	432957	395454	449500	475361	451389	553764	496494	517683	-	-	-	-
Lskp211443	667.41	469.33	666.398	[M+H]+	Sericoside	Terpenoids	3	1.08856e+06	1.2315e+06	679944	1.24548e+06	1.12053e+06	948118	471978	573435	678891	1.21693e+06	836728	885015	-	-	-	-
Lmdn004802	911.501	911.501	912.508	[M-H]-	Soyasaponin II	Terpenoids	3	1.24635e+06	1.26462e+06	1.04832e+06	1.57195e+06	2.12064e+06	2.20455e+06	1.53744e+06	1.96424e+06	1.03003e+06	3.5466e+06	3.39651e+06	2.64056e+06	C12081	-	C12081	-
mws1526	359.13	197.08	358.126	[M+H]+	Sweroside	Terpenoids	3	745814	680957	437618	652220	368310	385058	295467	211140	220960	298702	420045	159609	C17071	-	C17071	-
Lcsn000654	681.38	501.33	682.393	[M-H]-	Trachelosperonide B-1	Terpenoids	3	31485.4	22223.5	34659.3	35022.2	73327.1	47301.6	23306.9	21170.8	25695.4	191429	154131	128094	-	-	-	-
Zmcn008856	779.46	719.44	780.466	[M-H]-	Udosaponin A methyl ester	Terpenoids	3	6.46783e+06	6.67849e+06	5.71568e+06	6.27414e+06	6.79347e+06	6.20846e+06	5.18162e+06	5.34037e+06	4.88671e+06	5.92607e+06	6.07265e+06	5.93886e+06	-	-	-	-
Lhdp120310	503.25	209.15	502.241	[M+H]+	Urenalobaside C	Terpenoids	3	586157	628535	884876	1.23545e+06	1.20387e+06	799232	1.72965e+06	2.16512e+06	1.99352e+06	2.32873e+06	2.41528e+06	2.96327e+06	-	-	-	-
Yshs000058	451.26	391.24	450.262	[M+H]+	Vibsanin U	Terpenoids	3	73659.2	80364.3	71358.6	68764.3	69059.7	70835	236937	222173	150140	49491.9	42891	23503.5	-	-	-	-
Yhjp010205	471.35	471.35	470.34	[M+H]+	Virgatic acid	Terpenoids	1	412733	434224	313686	821467	790503	703564	408915	467708	518534	670134	750104	573192	-	-	-	-
Latp009543	343.15	163.07	342.146	[M+H]+	Virgaurenolide A	Terpenoids	3	3.06269e+06	2.78568e+06	2.86861e+06	3.1122e+06	3.02902e+06	2.89557e+06	2.92072e+06	2.95826e+06	3.29386e+06	3.19522e+06	2.5151e+06	3.1959e+06	-	-	-	-
Qmdp112405	349.27	293.21	348.266	[M+H]+	Viteagnusin A	Terpenoids	3	329122	275043	245305	516791	454711	474929	476458	444369	341255	313801	304904	258116	-	-	-	-
Wbmp007967	365.27	365.27	364.261	[M+H]+	Vitexifolin F	Terpenoids	3	1.58182e+06	1.98064e+06	2.02069e+06	2.02841e+06	3.10707e+06	2.24102e+06	2.03497e+06	2.10039e+06	2.1888e+06	3.51508e+06	2.57236e+06	2.25807e+06	-	-	-	-
Qmyp101232	225.15	95.08	224.141	[M+H]+	Vomifoliol (Blumenol A)	Terpenoids	1	554745	1.02663e+06	518563	615435	617006	545319	494908	452774	417875	423717	562576	526119	C04166	-	C04166	-
Labn003976	517.23	205.12	518.236	[M-H]-	Vomifoliol 9-[Xylosyl-(1→6)-Glucoside]	Terpenoids	1	34501.6	50266.8	30304.1	84571.6	59928.7	50080	137278	157373	81355.2	86826.5	78842.8	53517.4	-	-	-	-
Lhwp110305	519.24	207.14	518.236	[M+H]+	Vomifoliol-9-O-β-D-Xyl-(1-6)-O-β-D-Glu	Terpenoids	1	694509	574909	569417	2.21792e+06	1.16738e+06	970502	2.22577e+06	2.80452e+06	2.26932e+06	1.93658e+06	1.65085e+06	1.55182e+06	-	-	-	-
Lgmp122825	767.45	455.35	766.45	[M+H]+	Ziyuglycoside I; Kudinoside H	Terpenoids	3	2.8462e+06	2.62485e+06	1.1806e+06	2.63872e+06	1.06386e+06	1.24133e+06	1.01498e+06	1.29883e+06	1.01513e+06	1.27715e+06	1.61984e+06	1.15571e+06	-	-	-	-
pmp000278	605.405	409.347	604.398	[M+H]+	Ziyuglycoside II	Terpenoids	3	214856	217819	173676	179484	243415	176421	181386	163156	175347	198702	234380	228988	-	-	-	-
Zjzp091613	913.51	455.36	912.508	[M+H]+	Zizynummin	Terpenoids	3	306241	308726	114682	916838	754968	1.08354e+06	1.27137e+06	1.25428e+06	924011	1.53066e+06	1.90786e+06	1.54143e+06	-	-	-	-
Lmzn005438	911.5	749.45	912.508	[M-H]-	Zizyphus saponin I	Terpenoids	3	33179.3	33075.2	30687	93347.5	101397	89280.9	133425	142908	95835.2	72897	89173.2	52995.1	-	-	-	-
Zjzp091615	913.51	455.35	912.508	[M+H]+	Zizyphus saponin II	Terpenoids	3	323021	172402	139432	704237	709895	983014	1.23132e+06	1.0923e+06	645706	2.23984e+06	2.11354e+06	1.45693e+06	-	-	-	-
Wdzp010649	471.35	121.1	470.34	[M+H]+	alisol U	Terpenoids	3	213409	194716	200786	359137	372258	289852	208832	225727	275411	312194	348482	260222	-	-	-	-
Wdzp012332	455.35	205.16	454.345	[M+H]+	alisol X	Terpenoids	3	685326	933528	452409	359413	431500	776201	430288	411039	456377	106496	164029	113617	-	-	-	-
Yamp007402	651.41	453.33	650.403	[M+H]+	arjunolic acid 28-O-glucopyranoside*	Terpenoids	1	1.42557e+06	1.34424e+06	1.19381e+06	1.86811e+06	735222	1.19121e+06	1.0799e+06	949422	666423	931659	485380	424546	-	-	-	-
Ylyn011765	483.3	483.31	484.319	[M-H]-	cangoronine	Terpenoids	3	153943	168324	86413.8	231312	251900	211075	89979	91285.9	100696	140361	159630	113527	-	-	-	-
Lhmp122225	253.22	81.07	252.209	[M+H]+	dalodorin B	Terpenoids	3	229523	263475	90727.8	146128	197864	155571	63885.6	53946	46762.9	90726.4	117290	87550.6	-	-	-	-
Zjmp102726	913.481	455.351	912.472	[M+H]+	hederagenin-GlcA-Ara-Ara	Terpenoids	3	2333.38	2333.38	2333.38	23841	11666.9	15217.1	31876.2	44498.9	25188.1	65796.4	76909.7	74943.8	-	-	-	-
Wmcn000018	627.19	311.08	628.2	[M-H]-	inerminoside D	Terpenoids	3	85941.5	74874.3	64697.1	35816.9	23323.2	42146.2	25366.7	25129.2	25474.3	12281	12500	7475.17	-	-	-	-
MWSHC2097	471.202	425.195	470.194	[M+H]+	limonin	Terpenoids	3	1.6651e+06	1.9295e+06	1.43661e+06	2.46386e+06	2.49201e+06	1.82665e+06	1.35994e+06	1.88413e+06	2.35563e+06	3.35109e+06	3.49872e+06	2.13671e+06	-	-	-	-
Zjrp080906	781.471	439.361	780.466	[M+H]+	oleanolic acid-Glc-Glc	Terpenoids	3	45249.6	65285.4	47627.8	41016.2	23562.7	26192.9	7000.74	9603.61	14838.4	872.386	4361.93	872.386	-	-	-	-
Sasp011349	473.362	409.346	472.355	[M+H]+	orthosiphonoic acid	Terpenoids	3	437216	723074	376475	781143	1.52515e+06	1.30182e+06	469569	573001	662654	926597	1.11598e+06	857374	-	-	-	-
Zmcp102606	959.52	489.36	958.514	[M+H]+	pentahydroxyolean	Terpenoids	1	422556	332393	606607	1.35776e+06	1.36361e+06	1.61041e+06	918528	1.34482e+06	1.32342e+06	1.52845e+06	2.37477e+06	2.46103e+06	-	-	-	-
Sayp008963	235.17	133.1	234.162	[M+H]+	phomophyllin H	Terpenoids	3	207092	215543	211442	233342	185958	255959	167681	215365	175616	180440	159612	174956	-	-	-	-
Sayp010368	315.19	187.11	314.188	[M+H]+	phyllanflexoid A	Terpenoids	3	68626.1	77641.7	84834.8	74902.1	56821.5	75072.8	108431	119594	132337	1.7854e+06	2.62647e+06	1.17913e+06	-	-	-	-
Lhsp101904	235.169	179.105	234.162	[M+H]+	polygodial	Terpenoids	3	156048	128978	102708	72441.2	108371	99845.5	122090	109874	112340	96255	144960	115544	C09712	-	C09712	-
zjrp081051	491.37	455.35	490.366	[M+H]+	pseudoginsenoside R1	Terpenoids	3	58294.1	52000.4	31196.7	50308	74541.7	79295.6	44359.4	51034.5	55560.7	61519.5	66069.7	64286	-	-	-	-
Zjmp102733	721.41	439.32	720.409	[M+H]+	quinatoside C	Terpenoids	3	294481	318942	228021	143478	198485	193221	293718	215932	113728	171019	161451	214388	-	-	-	-
Zjrn080653	811.49	751.46	812.492	[M-H]-	sanchirhinoside A2	Terpenoids	3	228457	212152	130586	259899	241185	217274	274448	265566	162873	231150	213272	159201	-	-	-	-
Sacp008545	221.19	147.12	220.183	[M+H]+	shyobunone	Terpenoids	3	110813	145215	88991.7	122458	113127	96256.6	123966	101392	83290.9	125704	121065	84400.9	-	-	-	-
Zjmp102725	1045.56	439.36	1044.55	[M+H]+	yuzhiziosideⅣ	Terpenoids	2	101111	99393.7	49370.2	29728.9	29559.8	17846.9	14783.7	18835.4	15341.6	26182.5	22334.9	19423	-	-	-	-
Lmjp003470	279.09	149.02	278.079	[M+H]+	β-Dihydroplumericinic acid	Terpenoids	3	4.11723e+06	2.60416e+06	3.27399e+06	4.70135e+06	3.11508e+06	2.63469e+06	4.38222e+06	4.47858e+06	2.38947e+06	4.37512e+06	4.34712e+06	5.38424e+06	-	-	-	-
mws4052	102.055	56.0496	101.048	[M+H]+	1-Aminocyclopropane-1-carboxylic acid	Organic acids	3	209451	245443	131990	212182	262308	258526	379392	367255	275969	135569	117845	73926.3	C01234	ko00270,ko01100,ko01110	C01234	-
pme0278	191.103	128.071	190.095	[M+H]+	2,6-Diaminooimelic acid	Organic acids	3	64336.5	59309.3	47904	63105.5	49431.8	49436.1	88233.8	88093.5	63989.5	47897.9	59560	48670	C00666	ko00300,ko00470,ko01100,ko01110,ko01230	C00666	-
pme3017	104.07	58.07	103.063	[M+H]+	2-Aminoisobutyric acid	Organic acids	3	4.22521e+06	4.27459e+06	3.49602e+06	3.83933e+06	3.79102e+06	3.93923e+06	3.4182e+06	3.71904e+06	2.78453e+06	4.06919e+06	4.16566e+06	3.54168e+06	C03665	-	C03665	-
Lmbn001288	131.03	87.04	132.042	[M-H]-	2-Hydroxy-2-methyl-3-oxobutanoic acid	Organic acids	3	705377	691978	527793	648507	629187	728260	1.03572e+06	1.01476e+06	843387	741974	681366	500674	C06010	ko00290,ko00650,ko00660,ko00770,ko01100,ko01110,ko01210,ko01230	C06010	-
Lmrn002746	131.07	85.07	132.079	[M-H]-	2-Hydroxy-4-methylpentanoic acid	Organic acids	2	175173	172656	105684	206865	179782	217445	317889	275896	126227	376374	391459	171760	-	-	-	-
Zmgn000216	125.001	78.96	126.008	[M-H]-	2-Hydroxyethylphosphonic acid	Organic acids	3	33084.4	31703.6	40057	23666.9	13951.4	27838.5	26753.8	16548.3	12665.2	24528.6	20680.3	21871.8	C06451	ko00440,ko01100,ko01110	C06451	-
Zmyn000247	147.03	57.03	148.037	[M-H]-	2-Hydroxyglutaric Acid*	Organic acids	1	338824	349619	217397	290425	308082	273084	249864	332131	234074	343842	404565	303340	C03196	ko00310,ko01100	C03196	-
Lmmn003323	271.23	225.22	272.235	[M-H]-	2-Hydroxyhexadecanoic acid	Organic acids	1	863017	707676	417388	307131	332559	369017	255169	237085	189462	876610	854313	756650	-	-	-	-
mws0341	131.07	85.07	132.079	[M-H]-	2-Hydroxyisocaproic acid	Organic acids	2	1.06263e+06	914971	477276	1.03545e+06	1.2316e+06	1.3128e+06	1.36403e+06	1.28357e+06	754968	2.21612e+06	2.04839e+06	1.21151e+06	C03264	-	C03264	-
pmb3101	175.06	115.04	176.069	[M-H]-	2-Isopropylmalic Acid	Organic acids	2	922792	972536	730451	827557	931645	780348	894239	814259	916528	861599	900363	863747	C02504	ko00290,ko00620,ko01100,ko01110,ko01210,ko01230	C02504	-
mws0924	145.051	101.061	146.058	[M-H]-	2-Methylglutaric acid*	Organic acids	3	198964	171771	140874	266800	232002	248024	224319	257800	163009	300973	260991	233873	-	-	-	-
mws0473	131.035	87.0452	132.042	[M-H]-	2-Methylsuccinic acid*	Organic acids	1	5.96509e+06	6.0408e+06	3.79017e+06	5.57517e+06	5.53365e+06	5.62982e+06	9.22863e+06	7.7886e+06	6.98478e+06	5.9534e+06	5.07299e+06	4.87366e+06	-	-	-	-
mws2124	154.975	78.9599	155.982	[M-H]-	2-Phosphoglycolate	Organic acids	3	52697.7	73097.4	80692.1	67763.8	82588.5	61793.6	60565.4	50630.1	65430.9	44628.5	63814.7	62319.1	-	-	-	-
Lmgn002555	173.082	59.0139	174.089	[M-H]-	2-Propylglutaric acid	Organic acids	3	158989	152638	126049	54639.1	43306.6	47142	57342.4	51436.9	48673	36428.2	42294.8	38292.9	C16658	-	C16658	-
Zmgn001448	175.061	115.04	176.069	[M-H]-	2-Propylmalic Acid*	Organic acids	1	1.07088e+06	1.00862e+06	698067	933080	869145	865510	1.00206e+06	928489	1.04614e+06	1.33635e+06	1.07296e+06	966698	C05994	ko00620	C05994	-
Wccp000476	163.06	69.03	162.053	[M+H]+	2-[(1R)-1-carboxyethoxy]propanoic acid	Organic acids	1	1.18446e+06	813490	1.19277e+06	1.03836e+06	988833	980082	1.09172e+06	975364	996638	2.32304e+06	4.06724e+06	2.86499e+06	-	-	-	-
MWS5147	119.017	59.0127	120.025	[M-H]-	3-(Methylthio)Propionic Acid	Organic acids	3	3.66783e+06	3.68481e+06	2.99757e+06	3.63483e+06	4.10874e+06	2.49248e+06	4.8541e+06	3.53724e+06	4.37907e+06	4.07453e+06	4.01885e+06	4.06783e+06	C08276	ko00270,ko00920,ko01100	C08276	-
ML10176345	171.03	109.029	172.037	[M-H]-	3-Dehydroshikimic acid	Organic acids	3	95374.8	108302	149890	148438	122217	147094	82483.1	94464.1	70834.6	106937	74439.5	108643	C02637	ko00400,ko00999,ko01100,ko01110,ko01230,ko01240	C02637	-
Zmpn000638	130.05	88.0413	131.07	[M-H]-	3-Guanidinopropionic acid	Organic acids	3	38806.5	41232.8	27480.6	28366.9	41791.8	48109.6	46823.4	34133.3	43805.9	60305.1	59599	44286.7	C03065	-	C03065	-
mws0576	103.04	59.0139	104.047	[M-H]-	3-Hydroxybutyric acid	Organic acids	3	322133	335314	410737	402112	367731	275090	214984	264760	294226	368886	346626	409156	C01089	ko00650,ko01100	C01089	-
MWS3036	147.03	85.03	148.037	[M-H]-	3-Hydroxyglutaric acid	Organic acids	3	191174	243265	227245	219324	257844	225911	226794	179648	178489	352447	305014	326610	-	-	-	-
Lmbn001754	175.06	115.04	176.069	[M-H]-	3-Isopropylmalic Acid*	Organic acids	1	954257	1.06785e+06	600912	751651	832771	676672	794139	776920	665646	836615	918163	768991	C04411	ko00290,ko01100,ko01110,ko01210,ko01230	C04411	-
Lmbn000216	147.03	57.0344	148.037	[M-H]-	3-Methylmalic acid*	Organic acids	1	348216	387608	321039	326542	337303	288977	327752	273774	264415	408406	405263	332360	C06032	ko00290,ko00660,ko01100,ko01210,ko01230	C06032	-
pme0295	146.081	86.0601	145.074	[M+H]+	4-Acetamidobutyric acid	Organic acids	3	336481	340960	232514	653881	627635	574193	379460	336958	299325	387515	340341	242955	C02946	ko00330,ko01100	C02946	-
mws0567	146.092	87.0441	145.085	[M+H]+	4-Guanidinobutyric acid	Organic acids	3	1.58627e+06	1.69589e+06	1.25117e+06	2.80412e+06	2.64432e+06	2.31274e+06	2.13178e+06	1.83606e+06	1.78218e+06	1.75854e+06	1.99439e+06	1.596e+06	C01035	ko00330,ko01100	C01035	-
MEDTN0071	313.18	91.02	314.188	[M-H]-	4-Oxoretinoic acid	Organic acids	3	666641	661475	961371	829875	723979	777570	955202	1.01428e+06	1.15409e+06	785734	782742	806251	C16678	ko01100	C16678	-
Lmbn001467	158.082	116.072	159.089	[M-H]-	5-Acetamidopentanoic Acid	Organic acids	3	9231.25	9202.36	5319.97	10199	15680.3	15646.4	26859.6	28695.7	14767.5	55685.4	48133.3	48574.8	C03087	ko00310,ko01100	C03087	-
pme0120	118.09	101.06	117.079	[M+H]+	5-Aminovaleric acid	Organic acids	2	113754	79834.7	51710.3	100642	112960	102656	75431.9	82889.3	75300.8	38148.8	45656.4	25950.4	C00431	ko00310,ko00330,ko00470,ko01100	C00431	-
pme0274	132.1	69.07	131.095	[M+H]+	6-Aminocaproic acid	Organic acids	2	8.38205e+06	7.57662e+06	8.59531e+06	1.13278e+07	8.9905e+06	1.22603e+07	1.08445e+07	8.0048e+06	8.32252e+06	7.50636e+06	6.50265e+06	5.2104e+06	C02378	ko01100	C02378	-
mws0972	131.071	85.0659	132.079	[M-H]-	6-Hydroxyhexanoic acid	Organic acids	3	68954.1	33172.7	30991.6	39947.7	37498.4	38227.4	57222.3	25197.4	31626.5	5039.48	5039.48	44276.8	C06103	-	C06103	-
Lmbn003524	171.103	99.0815	172.11	[M-H]-	9-Oxononanoic acid	Organic acids	3	9734.1	8637.95	3322.98	43781.9	43637	53147.5	9732.6	12463.2	20479.6	9732.6	5925.22	10689.9	C16322	ko00592,ko01110	C16322	-
Lmtn004049	263.13	204.12	264.136	[M-H]-	Abscisic acid	Organic acids	2	123106	114286	99378.3	100124	128914	117032	55594.1	61840.9	47264.6	219061	154261	163041	C06082	ko00906,ko01100,ko01110,ko04075	C06082	-
mws0208	145.051	101.061	146.058	[M-H]-	Adipic Acid*	Organic acids	3	287134	277651	169224	277809	304388	348470	332913	323581	233994	400649	338928	267533	C06104	ko01100	C06104	-
pme3096	118.015	74.0237	119.022	[M-H]-	Aminomalonic acid	Organic acids	3	348130	353281	321243	556862	513680	598522	613407	664624	668767	670325	695966	550485	C00872	-	C00872	-
Lmyp003934	349.27	123.08	348.266	[M+H]+	Anacardic acid	Organic acids	3	170220	162260	138223	268098	239268	262811	248972	254897	189460	174404	176076	156707	C10759	-	C10759	-
mws0237	187.1	125.1	188.105	[M-H]-	Azelaic acid	Organic acids	1	388839	250645	298472	1.70977e+06	1.13249e+06	2.80847e+06	503433	598033	645522	838161	907171	667927	C08261	-	C08261	-
MWSmce210	182.999	67.0214	184.001	[M-H]-	Chelidonic acid	Organic acids	3	99888.7	123948	103025	150230	136044	103149	81957.6	75990.8	54220.8	95977.5	88139.8	78699.6	C08476	-	C08476	-
pme2550	173.009	129.019	174.016	[M-H]-	Cis-Aconitic acid	Organic acids	3	1.07592e+06	1.15001e+06	1.03194e+06	1.43978e+06	1.35918e+06	1.76255e+06	2.35301e+06	2.05478e+06	1.72803e+06	1.21137e+06	1.08869e+06	1.00285e+06	C00417	ko00020,ko00630,ko00660,ko01100,ko01110,ko01210	C00417	-
mws0425	129.02	85.03	130.027	[M-H]-	Citraconic acid	Organic acids	3	27738.8	27738.8	27738.8	304204	219062	282440	27738.8	27738.8	27738.8	27738.8	27738.8	27738.8	C02226	ko00290,ko00660,ko01100,ko01210	C02226	-
Wayn000884	353.07	111	354.08	[M-H]-	Citric acid glucoside	Organic acids	2	202533	215292	161005	214463	242614	169396	110292	136373	111637	1.2004e+06	1.23671e+06	1.36092e+06	-	-	-	-
ML10197929	130.087	88.0403	131.07	[M-H]-	Creatine	Organic acids	3	37951.1	39168.8	19216.8	27873.8	21450.2	30724.1	29005.9	48954.8	26883.5	35870.9	24860.3	39132.9	C00300	ko00260,ko00330,ko01100	C00300	-
pme1730	117.019	73.0282	118.027	[M-H]-	D-Erythronolactone	Organic acids	3	1.06504e+07	9.75134e+06	3.32349e+06	1.50393e+07	1.26201e+07	1.4691e+07	1.5363e+07	1.76496e+07	1.69412e+07	1.58768e+07	1.81066e+07	6.31078e+06	-	-	-	-
MWS1709	133.01	71.01	134.022	[M-H]-	D-Malic acid*	Organic acids	1	2.69346e+07	2.83792e+07	1.99592e+07	2.1068e+07	2.13854e+07	2.35126e+07	2.93146e+07	3.06787e+07	2.85859e+07	1.1229e+07	1.25445e+07	9.42839e+06	C00497	ko00650,ko01100	C00497	-
MWSmce183	151.044	77.0421	152.047	[M-H]-	D-Mandelic acid	Organic acids	3	18406.4	17477.9	16202.8	32209.2	42406.8	36112.1	27424.1	17581	31293	51510.5	68494.9	49800.6	-	-	-	-
MWS0274	165.06	119.05	166.063	[M-H]-	DL-3-Phenyllactic acid	Organic acids	1	146853	123044	81051	127147	131073	197320	233458	174300	160024	283916	250363	258327	-	-	-	-
mws0267	105.02	105.02	106.027	[M-H]-	DL-Glyceric Acid	Organic acids	2	312872	283499	458275	1.42839e+06	1.30234e+06	1.01094e+06	766788	950823	1.24864e+06	6.18934e+06	5.79689e+06	6.30349e+06	C00258	ko00030,ko00260,ko00561,ko00630,ko01100,ko01110,ko01200	C00258	-
Lmmn000806	131.03	87.05	132.042	[M-H]-	Dimethylmalonic acid*	Organic acids	1	700402	710768	443862	589017	521423	652221	936781	921915	736221	652538	679941	541691	-	-	-	-
mws0376	115	71.01	116.011	[M-H]-	Fumaric acid	Organic acids	2	2.16081e+06	2.01513e+06	1.45041e+06	1.97412e+06	1.73072e+06	1.51342e+06	1.81507e+06	1.55136e+06	1.55826e+06	1.48704e+06	1.39986e+06	1.29326e+06	C00122	ko00020,ko00190,ko00220,ko00250,ko00350,ko00360,ko00620,ko00650,ko00760,ko01100,ko01110,ko01200	C00122	-
Wasn003258	293.12	131.07	294.132	[M-H]-	Glucosyl 2-Hydroxy-4-Methylpentanoic Acid	Organic acids	1	487685	383710	386783	511558	456414	525602	518666	448414	482706	784096	752513	600218	-	-	-	-
Lcsn002137	261.01	181.05	262.015	[M-H]-	Homovanillic acid sulfate	Organic acids	1	721194	666822	383572	643581	494945	522605	512348	550455	449820	646117	620743	609269	-	-	-	-
MWS1882	132.03	88.0403	133.037	[M-H]-	Iminodiacetic acid	Organic acids	3	58460.1	62270.9	75783.5	89940.8	74561.5	101492	57563.7	83509	52043.6	28918.5	26434.2	22986	C19911	-	C19911	-
Zmyn000453	191.02	111.01	192.027	[M-H]-	Isocitric Acid	Organic acids	1	2.47576e+07	2.73729e+07	2.40787e+07	2.31235e+07	2.3728e+07	2.64585e+07	2.26536e+07	1.96533e+07	2.67914e+07	2.81485e+07	2.85484e+07	1.62631e+07	C00311	ko00020,ko00630,ko01100,ko01110,ko01200,ko01210,ko01230,ko01240	C00311	-
Lmhn000858	129.02	85.03	130.027	[M-H]-	Itaconic acid	Organic acids	1	50717.4	56748.8	36043.5	49928.6	60261.3	66322.6	106564	81058	40756.2	45950.3	45112.8	55287.7	C00490	ko00660,ko01100	C00490	-
pme1654	209.119	59.0151	210.126	[M-H]-	Jasmonic acid	Organic acids	3	111022	95433.9	106697	88303.4	72405.4	68781.6	141565	118517	108788	13756.3	13756.3	13756.3	C08491	ko00592,ko01100,ko01110,ko04075	C08491	-
pmb2826	147.03	87.01	148.037	[M-H]-	L-Citramalic acid	Organic acids	2	572875	570604	424029	472737	427552	421882	407940	495563	493356	506854	559499	456890	C02614	ko00660,ko01100	C02614	-
mws0275	133.01	71.01	134.022	[M-H]-	L-Malic acid*	Organic acids	1	6.19455e+07	5.94262e+07	4.90719e+07	5.5519e+07	5.28304e+07	5.75516e+07	7.10483e+07	6.43554e+07	5.49897e+07	4.12928e+07	3.95529e+07	2.48778e+07	C00149	ko00020,ko00620,ko00630,ko00710,ko01100,ko01110,ko01200	C00149	-
MWS0811	130.086	84.0818	129.079	[M+H]+	L-Pipecolic Acid	Organic acids	3	4.41674e+06	4.03736e+06	2.98427e+06	4.67149e+06	4.9609e+06	4.9261e+06	5.00663e+06	5.11765e+06	4.81305e+06	4.50169e+06	4.38891e+06	3.49649e+06	C00408	ko00310,ko00960,ko01100,ko01110	C00408	-
mws0262	149.009	87.0088	150.016	[M-H]-	L-Tartaric acid	Organic acids	3	175720	123460	125407	240844	263933	310296	225795	253519	258206	110022	122959	161088	C00898	ko00630,ko01100	C00898	-
pme1975	103.004	59.0139	104.011	[M-H]-	Malonic acid	Organic acids	3	515609	399026	418303	417199	544289	355619	365202	389495	402868	504036	578148	340504	C00383	ko00061,ko00240,ko00410,ko01100,ko01212	C00383	-
pme2362	151.04	107.05	152.047	[M-H]-	Mandelic acid	Organic acids	3	37198.7	36787.4	52873.2	90724.6	93658.5	106729	68516.8	55138.3	62964.9	110368	115693	96877	C01984	-	C01984	-
Lmyn002403	313.093	101.024	314.1	[M-H]-	Mandelic acid-β-glucoside	Organic acids	3	72416.8	76467.9	78481.7	51533	51222.5	53172.3	40904.8	44992.3	46686.8	73275.4	85059.1	54356.1	-	-	-	-
mws0470	117.019	73.0295	118.027	[M-H]-	Methylmalonic acid*	Organic acids	1	8.05539e+06	8.35053e+06	7.88919e+06	1.38188e+07	1.40936e+07	1.58628e+07	1.88651e+07	1.73745e+07	1.79884e+07	1.66883e+07	1.5677e+07	1.49989e+07	C02170	ko00240,ko00280,ko00640,ko01100	C02170	-
pme3154	147.066	59.0139	148.074	[M-H]-	Mevalonic acid	Organic acids	3	268322	312788	234608	296109	279927	293739	287854	224385	273629	385349	338530	328080	C00418	ko00900,ko01100,ko01110	C00418	-
Lmmn002164	131.035	87.0452	132.042	[M-H]-	Monomethyl succinate*	Organic acids	1	768789	802122	583264	704728	860777	714336	1.00264e+06	1.20299e+06	1.07482e+06	733722	719696	520123	-	-	-	-
Lmyn000160	237.06	87.01	238.069	[M-H]-	Mucic acid Dimethyl Ester	Organic acids	1	734866	855436	1.14459e+06	609142	674654	604283	546619	513216	569440	519112	452486	458277	-	-	-	-
pme3207	141.019	59.0139	142.027	[M-H]-	Muconic acid	Organic acids	3	2.11071e+06	2.20066e+06	1.70502e+06	1.80719e+06	1.80817e+06	1.83433e+06	1.95664e+06	1.68528e+06	1.70528e+06	1.51861e+06	1.68623e+06	1.51063e+06	C02480	ko01100	C02480	-
MW0009415	137.06	91.05	136.052	[M+H]+	Phenylacetic acid	Organic acids	3	3.58671e+07	3.04131e+07	3.32035e+07	9.61269e+06	6.90256e+06	6.54602e+06	4.55694e+06	5.80155e+06	4.2246e+06	1.29311e+06	1.52213e+06	1.58889e+06	C07086	ko00360,ko01100	C07086	-
mws0159	163.04	91.0553	164.047	[M-H]-	Phenylpyruvic acid	Organic acids	3	41620.9	46139.3	28658.7	29646.9	34015.6	34031.3	41712.7	27446.3	55990.9	3549.64	3549.64	17748.2	C00166	ko00360,ko00400,ko00470,ko00960,ko01100,ko01110,ko01210,ko01230	C00166	-
Lmsn015919	658.854	482.926	659.861	[M-H]-	Phytic acid	Organic acids	3	30699	32612.7	32407.1	22951.9	20420.6	26495.8	23578.7	20901.1	20395.4	20952.7	17203.7	16133.4	C01204	ko00562,ko01100,ko04070	C01204	-
MWSmce583	165.02	91.0192	166.027	[M-H]-	Piperonylic acid	Organic acids	3	2980.13	2980.13	2980.13	14900.6	20320.5	25874.1	17075.8	25608.8	25396.7	28219.8	25986.7	23289.1	-	-	-	-
mws0277	191.06	85.03	192.063	[M-H]-	Quinic Acid	Organic acids	1	6.17231e+07	6.05636e+07	7.7287e+07	5.90086e+07	7.60774e+07	6.57393e+07	5.88221e+07	5.96855e+07	5.62106e+07	5.8761e+07	5.77248e+07	6.52405e+07	C00296	ko00400,ko01100	C00296	-
mws0154	173.05	93.03	174.053	[M-H]-	Shikimic acid	Organic acids	1	621697	720804	605209	709906	603498	625815	401742	440342	374717	373303	353545	323811	C00493	ko00400,ko00996,ko00999,ko01100,ko01110,ko01230,ko01240	C00493	-
mws0242	173.082	111.082	174.089	[M-H]-	Suberic Acid	Organic acids	3	27404.6	30766.8	33371.7	42753.9	66630.9	49337.4	25153.8	20710.5	11997.6	40566.9	38376.8	18733.7	C08278	-	C08278	-
mws0192	117.02	73.03	118.027	[M-H]-	Succinic acid*	Organic acids	1	7.35672e+06	7.96744e+06	5.71257e+06	1.43443e+07	1.12514e+07	1.22553e+07	1.50982e+07	1.60027e+07	1.70414e+07	1.62505e+07	1.41954e+07	1.41198e+07	C00042	ko00020,ko00190,ko00250,ko00310,ko00350,ko00360,ko00620,ko00630,ko00640,ko00650,ko00760,ko00920,ko01100,ko01110,ko01200	C00042	-
Lmgn000219	101.024	55.0184	102.032	[M-H]-	Succinic semialdehyde	Organic acids	3	24530.7	18159.1	24540.3	20924.1	17565.1	16352.6	21141.2	37471.9	9646.36	44735.1	40191.9	36562.2	C00232	ko00250,ko00350,ko00650,ko00750,ko00760,ko01100,ko01200	C00232	-
Lmgn007652	329.23	211.13	330.241	[M-H]-	Tianshic acid	Organic acids	3	1.53345e+06	1.23918e+06	801407	1.05092e+06	998631	1.01053e+06	1.12498e+06	1.07864e+06	788164	1.38244e+06	1.30736e+06	942952	-	-	-	-
MWSslk154	277.129	115.041	276.121	[M+H]+	Triethyl citrate	Organic acids	3	49016.5	54343.3	58701.5	44805.5	28503.1	48580.4	52242.5	20984.4	30276.6	31686.4	34688.6	17323.7	-	-	-	-
Lmyjn03753	165.055	103.055	166.063	[M-H]-	Tropic acid	Organic acids	3	85484.9	99620.1	105898	83324.9	110320	135210	196238	133780	103874	252885	266378	172918	-	-	-	-
pme2380	145.014	101.024	146.022	[M-H]-	α-Ketoglutaric acid	Organic acids	3	20775.3	20775.3	20775.3	139476	124462	103876	233365	259977	501531	1.20682e+06	1.11301e+06	686657	C00026	ko00020,ko00040,ko00053,ko00220,ko00250,ko00300,ko00310,ko00340,ko00430,ko00470,ko00630,ko00650,ko00660,ko00785,ko01100,ko01110,ko01200,ko01210,ko01230,ko01240	C00026	-
mws0147	117.056	59.0139	118.063	[M-H]-	β-Hydroxyisovaleric acid	Organic acids	3	141497	184153	131788	155860	133644	126907	141825	106904	93913.8	109775	137071	122131	C20827	ko00280,ko01100	C20827	-
pme3011	104.07	69.03	103.063	[M+H]+	γ-Aminobutyric acid	Organic acids	3	2.79226e+06	3.25475e+06	2.96076e+06	2.76482e+06	2.97143e+06	3.51866e+06	4.37015e+06	5.33875e+06	3.45022e+06	1.4532e+06	1.45623e+06	1.07272e+06	C00334	ko00250,ko00330,ko00410,ko00650,ko00760,ko01100	C00334	-
Zmdp000917	160.107	114.036	159.101	[M+H]+	δ-Guanidinovaleric acid	Organic acids	3	6410.01	6410.01	6410.01	90567.5	67713.7	37940.1	6410.01	6410.01	6410.01	6410.01	6410.01	6410.01	-	-	-	-
Lazp008807	661.38	337.27	660.372	[M+H]+	(25S)-5β-Furost-1β,2β,3β,4β,5β,22α,26-heptaol-26-O-β-D-glucoside	Steroids	3	31109.2	35617.7	25095.3	47993.4	36808.8	51545.2	49754.5	66851.9	53311.2	29304.4	33327.1	18849.1	-	-	-	-
Wdqn005743	709.42	487.34	710.424	[M-H]-	(3b,16a,20R)-25-Acetoxy-3,16,20,22-tetrahydroxy-5-cucurbiten-11-one 3-glucoside	Steroids	3	719934	728148	589926	398881	435720	349805	602296	714075	599453	309517	270329	287334	-	-	-	-
pmp000767	943.474	781.4	942.467	[M+H]+	Ruscogenin-1-O-acetylrhamnosyl(1,2)glucosyl(1,2)glucoside	Steroids	3	661658	907008	787739	352532	404622	400077	330498	339296	313132	45198.6	18233.6	83552.1	-	-	-	-
pmp000756	781.437	619.4	780.43	[M+H]+	Ruscogenin-1-O-carboxyglucosyl(1,2)rhamnoside	Steroids	3	531062	130974	852351	257309	365048	310555	26194.8	26194.8	26194.8	26194.8	26194.8	26194.8	-	-	-	-
Qayp008161	701.37	539.32	700.367	[M+H]+	Sileneoside H	Steroids	3	11339.2	14523.2	11518	6662.29	5613.96	11185.3	10267.8	8414.21	5964.68	14038.5	7770.45	13239.6	-	-	-	-
Jmyn005535	1017.49	957.48	1018.5	[M-H]-	Yamogenin-3-O-glucosyl(1→2)[xylosyl(1→3)]glucosyl(1→4)galactoside	Steroids	3	1.7104e+07	1.77637e+07	1.97973e+07	8.28188e+06	9.98385e+06	7.0049e+06	1.02788e+07	8.25183e+06	6.89918e+06	1.71781e+06	1.8157e+06	2.72153e+06	-	-	-	-
Lmbn006152	279.233	59.0133	280.24	[M-H]-	(9Z,11E)-Octadecadienoic acid	Lipids	3	51295.4	53036.5	48191.7	40524.4	37598.4	34961.3	50783.1	50669.8	51254.4	35022.6	31595.2	42142.7	C04056	ko00591	C04056	-
Waln010743	578.35	279.23	579.354	[M-H]-	1-(2,3-dihydroxypropoxy)-3-(((2-(dimethylamino)ethoxy)(hydroxy)phosphoryl)oxy)propan-2-yl (11Z,14Z)-octadeca-11,14-dienoate	Lipids	1	423031	423909	320081	183499	180118	163760	138150	144564	149614	295464	274770	245545	-	-	-	-
Waln009920	576.33	277.22	577.338	[M-H]-	1-(2,3-dihydroxypropoxy)-3-(((2-(dimethylamino)ethoxy)(hydroxy)phosphoryl)oxy)propan-2-yl (8E,11Z,14Z)-octadeca-8,11,14-trienoate	Lipids	1	620066	620824	267244	246871	372553	187207	319581	155552	220835	372067	355644	476262	-	-	-	-
Waln011704	580.36	281.25	581.369	[M-H]-	1-(2,3-dihydroxypropoxy)-3-(((2-(dimethylamino)ethoxy)(hydroxy)phosphoryl)oxy)propan-2-yl (Z)-14-Octadecenoic Acid	Lipids	1	624875	584316	341986	105336	129981	273489	129788	283132	92377.4	183696	80875.4	64707.3	-	-	-	-
Waln011524	554.35	255.23	555.354	[M-H]-	1-(2,3-dihydroxypropoxy)-3-(((2-(dimethylamino)ethoxy)(hydroxy)phosphoryl)oxy)propan-2-yl palmitate*	Lipids	1	299868	302716	191950	154874	141749	141481	156173	149560	132410	253056	245757	204615	-	-	-	-
pmf0297	297.316	183.211	298.324	[M-H]-	1-Eicosanol	Lipids	3	143457	148284	128746	77341.4	70448	98446.3	195919	186236	132880	76086.2	64370.7	118872	-	-	-	-
Lmhp112042	355.28	263.24	354.277	[M+H]+	1-Linoleoylglycerol*	Lipids	1	3.51796e+06	3.38508e+06	2.61855e+06	2.13325e+06	2.25542e+06	2.60037e+06	4.13045e+06	3.64949e+06	3.44407e+06	2.1605e+06	2.24037e+06	1.64879e+06	-	-	-	-
MWSmce549	303.252	57.0702	302.246	[M+H]+	1-Monomyristin	Lipids	3	383178	430194	351015	472907	363113	302370	391069	399115	405300	417732	538017	416929	-	-	-	-
Zbfn008434	515.32	279.23	516.33	[M-H]-	1-O-Linoleoyl-3-O-galactopyranosyl-L-glycerol	Lipids	1	26944.6	18440	20377.4	35595.6	22273.7	31649.3	49450.5	35937.9	23245.4	11169.7	10526	10171.8	-	-	-	-
pmb0296	357.3	265.253	356.293	[M+H]+	1-Oleoyl-Sn-Glycerol	Lipids	3	183698	198629	190939	235503	260900	283319	324973	423872	353372	266585	228685	177474	-	-	-	-
Wagn011658	653.38	397.14	654.383	[M-H]-	1-Palmitoyl-Sn-Glycerol 3-O-Diglucoside	Lipids	1	9166.71	10872.9	6378.5	13300	17308.4	13238.8	43123.9	36271.5	26534.7	9300.53	7733.44	8527.69	-	-	-	-
Lmhp011562	353.27	261.22	352.261	[M+H]+	1-α-Linolenoyl-glycerol*	Lipids	1	2.66161e+06	2.43967e+06	1.85794e+06	2.40647e+06	2.2416e+06	2.6012e+06	3.65629e+06	3.21778e+06	2.77534e+06	2.84698e+06	2.82755e+06	2.13612e+06	-	-	-	-
pmn001686	287.22	241.22	288.23	[M-H]-	10,16-Dihydroxypalmitic acid	Lipids	1	159262	203748	81213.4	126834	141980	126290	35403.6	34956.2	27436.6	79941.7	73303	70407.5	C08285	ko00073	C08285	-
mws2623	281.25	281.25	282.256	[M-H]-	11-Octadecanoic acid(Vaccenic acid)	Lipids	1	5.39064e+06	5.33402e+06	5.18439e+06	4.51527e+06	3.88514e+06	4.78751e+06	6.42045e+06	5.74946e+06	6.63888e+06	3.06182e+06	2.23383e+06	4.74089e+06	C21944	-	C21944	-
Lmbn005487	313.238	251.24	314.246	[M-H]-	12,13-DHOME; (9Z)-12,13-Dihydroxyoctadec-9-enoic acid	Lipids	3	33247.1	35298.3	23352.3	41590.2	47901.6	41407.9	23376	14500.2	15781.3	25392.9	26934.9	35667.9	C14829	ko00591	C14829	-
pmb2799	295.23	195.14	296.235	[M-H]-	12,13-Epoxy-9-Octadecenoic Acid	Lipids	1	198473	197036	135904	183491	186870	224659	300111	262318	190041	216327	218668	147990	C14826	ko00591,ko01100	C14826	-
Lmbn009444	297.24	183.14	298.251	[M-H]-	12-Hydroxyoctadec-9-Enoic Acid; Ricinoleic acid	Lipids	1	177890	159524	138619	81806.4	91529.8	109024	227356	211107	164808	83790.9	82756.9	140830	C08365	-	C08365	-
Lmbn005369	295.23	195.14	296.235	[M-H]-	13(S)-HODE;13(S)-Hydroxyoctadeca-9Z,11E-dienoic acid*	Lipids	1	805561	766178	479398	444111	514365	501109	963418	979511	595538	613119	582184	496185	C14762	ko00591	C14762	-
MWS80007	311.22	249.22	312.23	[M-H]-	13-Hydroperoxy-9Z,11E-octadecadienoic acid*	Lipids	2	79385.9	81254.2	43575.7	84687.4	65540	67928.6	41992.7	33066.8	28368.2	55571	67596.1	45955.4	-	-	-	-
Lmbn005443	293.21	235.17	294.219	[M-H]-	13-KODE; (9Z,11E)-13-Oxooctadeca-9,11-dienoic acid*	Lipids	1	23742.4	25203.8	14096.2	18919.5	22605.9	16795.5	27631	27510	20969.4	27004.8	24476.7	21522.4	C14765	ko00591	C14765	-
MWS2430	241.22	241.21	242.225	[M-H]-	13-methylmyristic acid	Lipids	1	106199	97940.6	103701	88018.5	85322.2	90662.8	74810.7	76655	70010.8	98168.8	120627	90055.5	-	-	-	-
pmb2804	311.223	171.138	312.23	[M-H]-	13S-Hydroperoxy-9Z,11E-octadecadienoic acid	Lipids	3	459759	194344	118833	256365	267333	155811	111529	63537.6	79562.8	57506.7	51023.8	35101.6	C04717	ko00591,ko01100	C04717	-
Zmpn003368	293.214	195.139	294.219	[M-H]-	13S-Hydroxy-9Z,11E,15Z-octadecatrienoic acid	Lipids	3	76605.7	72651.5	49638.6	53720.9	57302.4	55785.4	108457	112332	65608.6	84215.2	83263.5	61949.7	C16316	ko00592	C16316	-
Zmyn004676	293.21	113.1	294.219	[M-H]-	17-Hydroxylinolenic acid	Lipids	1	204183	211447	123818	135911	143390	124334	192140	181484	149795	188937	194120	141653	C16346	ko00592	C16346	-
WaYn011395	580.36	281.25	581.369	[M-H]-	2-(2,3-dihydroxypropoxy)-3-(((2-(dimethylamino)ethoxy)(hydroxy)phosphoryl)oxy)propan-2-yl (Z)-14-Octadecenoic Acid	Lipids	1	297717	332369	184951	144469	107198	129975	103381	106073	95310	77103	78758	56299.6	-	-	-	-
Waln011009	578.34	279.23	579.354	[M-H]-	2-(2,3-dihydroxypropoxy)-3-(((2-(dimethylamino)ethoxy)(hydroxy)phosphoryl)oxy)propyl (11Z,14Z)-octadeca-11,14-dienoate	Lipids	1	1.08088e+06	1.08135e+06	708724	557802	585916	546489	526440	477185	445564	865597	795836	738500	-	-	-	-
Waln010192	576.33	277.22	577.338	[M-H]-	2-(2,3-dihydroxypropoxy)-3-(((2-(dimethylamino)ethoxy)(hydroxy)phosphoryl)oxy)propyl (8E,11Z,14Z)-octadeca-8,11,14-trienoate	Lipids	1	380936	321758	237817	200025	224809	216499	163296	165732	168562	305052	722054	555633	-	-	-	-
Waln011222	554.34	255.23	555.354	[M-H]-	2-(2,3-dihydroxypropoxy)-3-(((2-(dimethylamino)ethoxy)(hydroxy)phosphoryl)oxy)propyl palmitate*	Lipids	1	345937	335048	196197	166917	168601	145969	171319	170339	130776	303158	315072	216340	-	-	-	-
Walp009429	374.36	312.33	373.356	[M+H]+	2-AminodocoSane-1,5,21-triol	Lipids	3	1.16728e+06	1.31072e+06	872708	1.16191e+06	1.28599e+06	905269	1.1752e+06	1.02682e+06	1.4664e+06	1.18792e+06	1.12847e+06	1.47948e+06	-	-	-	-
Walp004752	218.21	88.08	217.204	[M+H]+	2-Aminododecane-1,4-diol	Lipids	1	523661	2.81226e+06	1.12859e+06	849270	1.5645e+06	1.01555e+06	594213	1.4805e+06	1.01984e+06	825164	723320	1.37899e+06	-	-	-	-
Walp007182	274.27	88.08	273.267	[M+H]+	2-Aminohexadecane-1,15-diol	Lipids	2	4.74005e+06	8.99827e+06	4.38861e+06	5.6036e+06	6.75774e+06	4.38001e+06	6.7124e+06	4.68181e+06	4.96151e+06	6.17961e+06	4.84656e+06	6.68015e+06	-	-	-	-
WaYp007721	290.27	242.25	289.262	[M+H]+	2-Aminohexadecane-1,16,16-triol	Lipids	2	71886.9	248198	70779.8	56173.3	215851	37515.7	242734	157264	102960	130148	70828	90048.1	-	-	-	-
Walp007043	274.27	88.08	273.267	[M+H]+	2-Aminohexadecane-1,4-diol	Lipids	2	4.75096e+06	8.51095e+06	4.94226e+06	5.97973e+06	7.14963e+06	4.53894e+06	5.89537e+06	6.12919e+06	4.34757e+06	5.13575e+06	5.12947e+06	6.48729e+06	-	-	-	-
WaYp006462	290.27	228.23	289.262	[M+H]+	2-Aminohexadecane-1,5,15-triol	Lipids	1	247446	925050	459106	549448	847016	377415	531743	525645	583134	605762	554348	677030	-	-	-	-
Walp007190	362.33	300.29	361.319	[M+H]+	2-AminoicoSane-1,5,7,19-tetraol	Lipids	2	1.15898e+06	1.38343e+06	954347	806983	1.47729e+06	806638	1.33153e+06	812561	835250	1.14903e+06	862609	1.29243e+06	-	-	-	-
Walp008102	302.31	88.08	301.298	[M+H]+	2-Aminooctadecane-1,4-diol	Lipids	2	1.03848e+06	1.87351e+06	1.45758e+06	2.029e+06	1.66755e+06	1.01437e+06	1.39632e+06	1.32545e+06	1.2093e+06	1.35817e+06	1.48896e+06	1.68654e+06	-	-	-	-
Walp006011	246.24	88.08	245.236	[M+H]+	2-Aminotetradecane-1,4-diol	Lipids	2	231944	691932	482782	300498	675501	439389	590308	616443	526487	652712	488784	572016	-	-	-	-
Zmjn003398	227.13	183.14	228.136	[M-H]-	2-Dodecenedioic acid	Lipids	3	189180	171209	101389	39127.7	43394.3	29155.3	27769.3	26658.1	23566.2	6870.42	16182.9	11345.6	C16308	ko00592,ko01110	C16308	-
Lmhp012042	355.28	263.24	354.277	[M+H]+	2-Linoleoylglycerol*	Lipids	1	3.55538e+06	3.36827e+06	2.67048e+06	2.05943e+06	2.43349e+06	2.57415e+06	4.32333e+06	4.08375e+06	3.60127e+06	2.1912e+06	2.32244e+06	1.90609e+06	-	-	-	-
Wagn012030	653.38	397.14	654.383	[M-H]-	2-Palmitoyl-Sn-Glycerol 3-O-Diglucoside	Lipids	2	60342.4	50124.5	52519.7	112993	103143	142770	271227	201063	177126	56218.3	63582.4	59146.8	-	-	-	-
Lmxp006440	331.28	313.27	330.277	[M+H]+	2-Palmitoylglycerol*	Lipids	1	361388	414031	347939	346004	330665	335377	323365	312474	337257	337360	321348	381233	-	-	-	-
Walp008255	390.36	328.32	389.351	[M+H]+	2-aminodocoSane-1,5,7,21-tetraol	Lipids	2	135964	333590	207737	209775	253423	153158	244604	190132	183521	206404	187600	212870	-	-	-	-
Walp007192	406.35	300.29	405.345	[M+H]+	2-aminodocoSane-1,6,19,20,21-pentaol	Lipids	2	195006	198860	99990	151840	200060	142855	159461	152866	141978	134735	118822	187264	-	-	-	-
Lmhp011388	353.269	261.221	352.261	[M+H]+	2-α-Linolenoyl-glycerol*	Lipids	1	2.95169e+06	2.43987e+06	2.09875e+06	2.44515e+06	2.29761e+06	2.42628e+06	3.27223e+06	3.40277e+06	2.8672e+06	2.55367e+06	2.7888e+06	2.30053e+06	-	-	-	-
Zmyn005384	299.26	253.255	300.266	[M-H]-	2R-Hydroxyoctadecanoic Acid*	Lipids	3	14902.5	11091.4	8728.1	10649.4	9430.41	9307.27	8495.49	6402.78	8491.55	21347.5	19461.7	26558.6	C03042	-	C03042	-
Zmyn004732	293.21	185.12	294.219	[M-H]-	2R-hydroxy-9Z,12Z,15Z-octadecatrienoic acid	Lipids	3	222274	216434	127637	99272.5	106330	96937.8	87743.6	80394.8	56989.4	77426.8	74423.1	56150.9	C16342	ko00592	C16342	-
Lmqn008288	299.26	299.26	300.266	[M-H]-	3-Hydroxyoctadecanoic Acid	Lipids	2	236295	209570	236362	215333	210294	222331	353883	367278	324865	819142	746393	591326	-	-	-	-
pmb2221	318.3	60.04	317.293	[M+H]+	4-Hydroxysphinganine; Phytosphingosine	Lipids	3	3.1519e+06	2.64444e+06	2.33301e+06	1.25044e+06	1.10957e+06	1.30582e+06	1.23803e+06	880630	929971	2.96069e+06	2.454e+06	1.62156e+06	C12144	ko00600,ko01100	C12144	-
Lmln007483	329.23	171.101	330.241	[M-H]-	6,9,10-Trihydroxyoctadec-7-enoic acid; Sanleng acid	Lipids	3	786693	647370	505899	586577	568081	606288	570218	514959	383223	686910	592384	583106	-	-	-	-
Lmbn005287	311.22	249.22	312.23	[M-H]-	7S,8S-DiHODE; (9Z,12Z)-(7S,8S)-Dihydroxyoctadeca-9,12-dienoic acid*	Lipids	2	79624.3	81764.6	53006.3	93101.8	72129.2	84093.9	45470.7	40336.2	26476.6	63947.8	63707.1	42867.4	C07354	ko00591	C07354	-
Wcsn010524	265.22	265.22	266.225	[M-H]-	8,11-Heptadecadienoic acid	Lipids	3	94691.3	91052.3	66495.6	66119.2	56075.8	60646.3	117231	105965	80023.6	86770.4	86179.7	90883.6	-	-	-	-
Lmbn005662	295.23	171.1	296.235	[M-H]-	9(10)-EpOME;(9R,10S)-(12Z)-9,10-Epoxyoctadecenoic acid	Lipids	1	495238	524787	344582	411074	433066	482431	693021	578063	526767	679670	663461	483420	C14825	ko00591,ko01100	C14825	-
Hmqn003054	329.23	311.22	330.241	[M-H]-	9,10,11-Trihydroxy-12-octadecenoic acid	Lipids	2	50460.9	49171.1	29507.1	34944.1	31744.1	40048.5	38598.4	30706.1	25958	51882.1	55141.1	35771	-	-	-	-
pmn001694	329.233	229.146	330.241	[M-H]-	9,10,13-Trihydroxy-11-Octadecenoic Acid	Lipids	3	1.30806e+06	1.23311e+06	959551	1.07929e+06	1.07529e+06	1.05691e+06	1.07983e+06	1.01178e+06	800162	1.23101e+06	1.47119e+06	975838	C14835	ko00591	C14835	-
Lmbn004240	329.233	199.135	330.241	[M-H]-	9,10-Dihydroxy-12,13-epoxyoctadecanoic acid	Lipids	3	33459.9	29507	15019.6	19006.2	24051.3	22622.7	53599.9	62838.9	31914.5	109009	147502	87526.2	C14837	ko00591	C14837	-
Zmgn005057	297.24	183.01	298.251	[M-H]-	9,10-Epoxyoctadecanoic Acid	Lipids	2	128297	135599	75958.2	74335.6	73429.2	114280	110564	86827.5	91508.7	125223	118954	103790	C19418	ko00073	C19418	-
Lmbn003970	329.23	211.14	330.241	[M-H]-	9,12,13-TriHOME; 9(S),12(S),13(S)-Trihydroxy-10(E)-octadecenoic acid	Lipids	2	2.03042e+06	1.64255e+06	1.22983e+06	1.46805e+06	1.46536e+06	1.41193e+06	1.79759e+06	1.55021e+06	1.46386e+06	2.01169e+06	1.95374e+06	1.56085e+06	C14833	ko00591	C14833	-
pmn001691	327.22	291.2	328.225	[M-H]-	9,12,13-Trihydroxy-10,15-octadecadienoic acid	Lipids	1	85174.7	59188.5	50501.2	72132.7	91620.1	87551.2	110429	93185.9	63265.8	135342	135795	86706.2	-	-	-	-
Lmyn007883	287.22	287.22	288.23	[M-H]-	9,16-Dihydroxypalmitic acid	Lipids	2	6.30401e+06	7.58473e+06	3.32805e+06	4.24897e+06	4.85848e+06	3.81347e+06	1.53669e+06	1.11855e+06	980024	3.0046e+06	2.98289e+06	2.62276e+06	-	-	-	-
MWS80006	311.22	293.21	312.23	[M-H]-	9-Hydroperoxy-9Z,11E-Octadecadienoic Acid	Lipids	2	56320.6	51013.7	30619.1	62412.8	61969.2	53783.1	29316.6	27214.1	18039	40015.2	42036.1	27756.4	-	-	-	-
pmb2786	293.21	235.17	294.219	[M-H]-	9-Hydroxy-10,12,15-octadecatrienoic acid*	Lipids	1	26019.2	21728.2	15839.4	19010.9	21459.5	18644.7	24680.1	26965.5	15126.2	24620.7	27426.1	20426.2	C16326	ko00592	C16326	-
Rfmb087	311.223	293.213	312.23	[M-H]-	9-Hydroxy-13-oxo-10-octadecenoic Acid	Lipids	3	162146	158727	115423	135414	125896	132431	103931	103998	72055.9	71097.4	71383.6	56745	-	-	-	-
WaYn010298	291.2	165.13	292.204	[M-H]-	9-Hydroxyoctadeca-6,10,12,15-Tetraenoic Acid	Lipids	2	28610.2	29191.6	17109	10729.8	9148.16	13132.9	15443.2	17980	9424.25	1829.63	1829.63	1829.63	-	-	-	-
Wcdp007645	295.23	151.11	294.219	[M+H]+	9-Oxo-10,12-Octadecadienoic Acid	Lipids	1	296474	206625	140682	177226	206320	149246	153246	147799	128088	139494	157163	133385	-	-	-	-
pmb2787	293.212	275.202	294.219	[M-H]-	9-Oxo-10E,12Z-octadecadienoic acid	Lipids	3	56980.3	46152.3	33849.1	28061.6	40036.7	39714.7	65317.5	53179.1	36086.1	66929.8	69901.6	48402.1	C14766	ko00591	C14766	-
Hmqp005411	297.24	81.07	296.235	[M+H]+	9-Oxo-12Z-Octadecenoic acid	Lipids	2	399687	458964	332653	407887	529835	551647	637373	604994	462657	528176	554772	415219	-	-	-	-
MW0015391	297.24	149.02	296.235	[M+H]+	9R-hydroxy-10E,12Z-octadecadienoic acid	Lipids	3	93608.4	82493.8	63616.6	68136	101678	113986	103877	88694.6	76891.1	90610.1	107182	78322.3	-	-	-	-
Rfmb091	295.23	195.14	296.235	[M-H]-	9S-Hydroxy-10E,12Z-octadecadienoic acid*	Lipids	1	1.05022e+06	961987	670035	557985	691022	668858	1.23818e+06	1.16459e+06	753803	825737	796332	603276	C14767	ko00591	C14767	-
pmf0397	311.296	311.296	312.303	[M-H]-	Arachidic acid	Lipids	3	294785	292590	468583	423560	417213	647774	455233	393097	249122	417099	552444	370809	C06425	ko01040	C06425	-
Zbfn013528	271.23	225.22	272.235	[M-H]-	Beta-Hydroxypalmitic Acid	Lipids	1	782209	731697	386572	310470	316508	369410	250818	237455	187208	871334	900583	702441	-	-	-	-
MWSHC20163	255.238	255.237	256.24	[M-H]-	Cetostearic acid	Lipids	3	2.98263e+06	2.86411e+06	2.86646e+06	2.61744e+06	2.26083e+06	2.53689e+06	3.28053e+06	2.84466e+06	3.39065e+06	2.09789e+06	1.73669e+06	2.77557e+06	-	-	-	-
mws0120	258.11	104.11	257.103	[M+H]+	Choline Alfoscerate	Lipids	1	2.07554e+06	3.4819e+06	1.88587e+06	838847	1.05328e+06	745901	1.78796e+06	1.81503e+06	1.48378e+06	2.92273e+06	3.19608e+06	2.78174e+06	C00670	ko00564,ko00565	C00670	-
Lmbn005923	277.217	59.0139	278.225	[M-H]-	Crepenynic acid	Lipids	3	148505	127137	96779.1	104785	116170	101991	122179	123494	109188	104784	103770	110318	C07289	ko00591	C07289	-
MWS4295	299.259	253.251	300.266	[M-H]-	DL-2-hydroxystearic acid*	Lipids	3	177.303	177.303	177.303	177.303	177.303	177.303	177.303	177.303	177.303	886.517	929.372	1956.02	-	-	-	-
pmb2640	199.17	199.17	200.178	[M-H]-	Dodecanoic acid (Lauric acid)	Lipids	1	50516.3	39463.3	42704.2	45741.5	49515.4	51313.3	109866	104782	90066.1	313644	304939	261396	C02679	ko00061,ko01100,ko01110	C02679	-
pmn001610	307.264	307.264	308.272	[M-H]-	Eicosadienoic acid*	Lipids	3	32036.6	41517.4	42258.6	37401.7	37117.1	30909	28771.3	32776.2	29845.2	30471.1	34276.6	35384.7	C16525	ko01040	C16525	-
pmn001606	309.28	309.28	310.287	[M-H]-	Eicosenoic acid	Lipids	3	1.01014e+06	700578	679183	770409	754366	937052	594639	574534	746323	833410	2.37136e+06	729779	C16526	ko01040	C16526	-
Lmyn011997	337.311	337.311	338.318	[M-H]-	Erucic acid	Lipids	3	192331	164483	150304	117340	125161	232252	77538.3	172321	201878	135781	490719	163878	C08316	ko01040	C08316	-
Lmmn013100	307.263	307.262	308.272	[M-H]-	Ethyl linoleate*	Lipids	3	28989	32856.1	33208.9	23318.4	15083.8	19542.8	33882.7	15595.4	36810.6	12872.2	11534.1	28015.2	-	-	-	-
Lmyn005812	675.36	397.14	676.367	[M-H]-	Gingerglycolipid A	Lipids	3	186411	203449	132564	128244	158504	225787	310753	243112	196649	93202.1	105871	82919	-	-	-	-
Lmyn006011	677.38	397.13	678.383	[M-H]-	Gingerglycolipid B	Lipids	3	136515	117375	101636	106844	101333	113823	221820	232689	168086	106422	127367	93737.9	-	-	-	-
Lmyn006221	679.39	397.13	680.398	[M-H]-	Gingerglycolipid C	Lipids	3	22980.3	20028	13226.9	25394	28922.7	42790.1	67955.9	59323.8	42882.9	25136.7	29270.3	34232.8	-	-	-	-
Lmfp009701	353.27	261.22	352.261	[M+H]+	Glycerol 9,11,13-octadecatrienoyl ester*	Lipids	1	2.60267e+06	2.25398e+06	1.83592e+06	2.1679e+06	2.24104e+06	2.67054e+06	3.25464e+06	2.81978e+06	2.73635e+06	2.495e+06	2.39032e+06	1.82521e+06	-	-	-	-
Walp013004	337.27	263.24	336.266	[M+H]+	Glycidyl Linoleate	Lipids	2	319287	316150	242889	178631	194808	233033	375871	346624	322572	168176	240314	227812	-	-	-	-
MWSslk132	285.208	223.211	286.214	[M-H]-	Hexadecanedioic acid	Lipids	3	119794	135252	74252.8	217001	222436	181349	90430.8	85771.7	71049.1	174189	140768	127036	C19615	ko00073,ko01100	C19615	-
pmp001264	274.27	256.27	273.267	[M+H]+	Hexadecylsphingosine	Lipids	2	1.72661e+06	2.95954e+06	1.52454e+06	1.69671e+06	2.59313e+06	1.31453e+06	2.07774e+06	1.64022e+06	1.68308e+06	1.93042e+06	1.62116e+06	1.72122e+06	-	-	-	-
Lmbn007891	313.24	183.14	314.246	[M-H]-	Hydroxy ricinoleic acid	Lipids	1	36267.3	30868.9	17440.7	41573.8	39382.7	34906	42176.5	40854.2	27144	186948	195247	111925	-	-	-	-
Wasn014341	431.22	153	432.228	[M-H]-	LysoPA(18:3(9Z,12Z,15Z)/0:0)	Lipids	1	4.5221e+06	4.34497e+06	2.82541e+06	91047.8	91047.8	91047.8	1.14614e+06	960292	843241	509855	455239	526536	-	-	-	-
pmd0130	468.31	184.07	467.301	[M+H]+	LysoPC 14:0	Lipids	1	89463.4	125163	56863.5	66756.4	53190.1	55813.5	79844.7	58673.1	71399.6	168739	231162	137841	-	-	-	-
Lmhp009129	482.324	184.073	481.317	[M+H]+	LysoPC 15:0(2n isomer)*	Lipids	3	76341.5	86116.2	41666.3	15022.3	21339.9	22706.1	23959.4	21710.4	27300.2	142331	98147.8	93199.1	-	-	-	-
pmb2319	482.324	184.073	481.317	[M+H]+	LysoPC 15:0*	Lipids	3	55663.2	60494.8	38433	18367.3	15352	11581.6	13595.4	17730.8	13556.7	87529.1	114993	65876.9	-	-	-	-
pmb0855	496.34	184.07	495.332	[M+H]+	LysoPC 16:0	Lipids	2	4.63051e+07	4.65067e+07	3.27353e+07	2.85685e+07	2.82469e+07	2.06449e+07	2.73759e+07	2.51439e+07	2.49687e+07	4.1126e+07	3.83827e+07	3.64297e+07	-	-	-	-
pmd0132	496.34	184.07	495.332	[M+H]+	LysoPC 16:0(2n isomer)	Lipids	1	4.11276e+07	3.68635e+07	2.89942e+07	3.02084e+07	2.82349e+07	2.70222e+07	2.65924e+07	2.89411e+07	2.64923e+07	4.14253e+07	4.14985e+07	3.40996e+07	-	-	-	-
Lmhp008833	494.32	184.07	493.317	[M+H]+	LysoPC 16:1(2n isomer)*	Lipids	1	875960	765515	431211	245022	181666	133375	112451	128412	87867.5	169426	184584	94220.4	-	-	-	-
pmp001270	494.32	184.07	493.317	[M+H]+	LysoPC 16:1*	Lipids	1	1.34844e+06	1.33268e+06	1.22369e+06	637226	588266	501601	574240	511052	552448	645288	650067	342110	-	-	-	-
Lmhp010515	510.36	184.07	509.348	[M+H]+	LysoPC 17:0(2n isomer)*	Lipids	1	162294	140995	134373	138250	139759	151676	128416	150129	141380	247902	282088	138432	-	-	-	-
pmb2406	510.36	184.07	509.348	[M+H]+	LysoPC 17:0*	Lipids	1	725701	700001	496248	542226	533654	515928	467261	458921	457315	808970	779302	641038	-	-	-	-
Lmhp009590	508.34	184.073	507.332	[M+H]+	LysoPC 17:1	Lipids	3	167378	107207	79679.6	49758.4	94956.3	73256.3	82283	50399.8	57179.1	81196.7	77057.6	69773.8	-	-	-	-
Lmhp008718	506.32	184.07	505.317	[M+H]+	LysoPC 17:2	Lipids	2	32382.6	39324.2	39175.3	18513.7	20523.2	17275.2	19838.2	15581.5	17222.6	79939.9	42890.3	51775.8	-	-	-	-
mws0126	524.37	184.07	523.364	[M+H]+	LysoPC 18:0	Lipids	2	7.53578e+06	7.46047e+06	5.11129e+06	4.17814e+06	3.88446e+06	3.84477e+06	2.58381e+06	2.60059e+06	2.60319e+06	5.39056e+06	5.15683e+06	4.42896e+06	-	-	-	-
pmd0136	524.37	184.07	523.364	[M+H]+	LysoPC 18:0(2n isomer)	Lipids	1	1.25968e+07	1.30405e+07	8.68114e+06	7.4978e+06	7.35239e+06	7.13089e+06	4.3818e+06	4.52392e+06	4.64531e+06	8.92516e+06	9.36409e+06	7.28077e+06	-	-	-	-
pmp001281	522.36	184.07	521.348	[M+H]+	LysoPC 18:1	Lipids	1	1.373e+07	1.47605e+07	8.49965e+06	1.31199e+07	1.10512e+07	1.11857e+07	8.72122e+06	7.94904e+06	8.78071e+06	9.19161e+06	9.69689e+06	7.17727e+06	-	-	-	-
Lmhp010190	522.36	184.07	521.348	[M+H]+	LysoPC 18:1(2n isomer)	Lipids	1	1.39646e+07	1.50446e+07	8.48106e+06	6.55498e+06	5.57559e+06	5.39673e+06	6.81585e+06	6.59848e+06	3.28247e+06	3.06381e+06	4.30006e+06	2.92932e+06	-	-	-	-
pmp001273	520.34	184.07	519.332	[M+H]+	LysoPC 18:2	Lipids	2	2.39543e+07	2.41222e+07	1.54904e+07	1.21512e+07	1.29742e+07	1.01418e+07	7.01579e+06	9.67406e+06	7.85317e+06	1.59393e+07	2.02064e+07	1.44768e+07	-	-	-	-
pmp001251	520.34	184.07	519.332	[M+H]+	LysoPC 18:2(2n isomer)	Lipids	1	2.56614e+07	2.62613e+07	1.95023e+07	1.60266e+07	1.15424e+07	1.25339e+07	9.73221e+06	1.00508e+07	9.71097e+06	2.26483e+07	2.12311e+07	1.6515e+07	-	-	-	-
pmb0854	518.32	184.07	517.317	[M+H]+	LysoPC 18:3	Lipids	2	4.26998e+06	6.41409e+06	3.50513e+06	4.06031e+06	4.02252e+06	4.01912e+06	2.85176e+06	9.76284e+06	5.69009e+06	5.23642e+06	5.07947e+06	3.74434e+06	-	-	-	-
pmb0865	518.32	184.07	517.317	[M+H]+	LysoPC 18:3(2n isomer)	Lipids	1	8.06405e+06	6.57241e+06	5.36768e+06	4.70469e+06	4.43449e+06	4.11438e+06	2.8993e+06	4.63905e+06	4.18085e+06	8.70394e+06	8.43099e+06	6.4055e+06	-	-	-	-
Lmhp010908	536.37	184.07	535.364	[M+H]+	LysoPC 19:1	Lipids	2	202644	128127	59683.9	62264.8	54790.2	61662.9	73293.4	80810.7	69973.3	213092	199634	177072	-	-	-	-
pmd0146	548.371	184.073	547.364	[M+H]+	LysoPC 20:2(2n isomer)*	Lipids	3	265672	249762	123685	162928	185260	140272	56214.7	60493.6	62947.3	103102	102731	73251.4	-	-	-	-
pmd0147	548.371	184.073	547.364	[M+H]+	LysoPC 20:2*	Lipids	3	222766	298139	132806	160708	153870	169344	69650.2	60004.2	62945	90150.7	87998.3	65227.7	-	-	-	-
Lmhp008273	438.262	297.242	437.254	[M+H]+	LysoPE 15:1(2n isomer)*	Lipids	3	48158	65887.4	53947.3	66227.2	65443.1	71393.1	67066.1	38633.1	55428.4	72304.3	58031.4	40425.1	-	-	-	-
Lmhp008440	438.262	297.242	437.254	[M+H]+	LysoPE 15:1*	Lipids	3	68614.8	87133.2	60436.8	77848.5	64735.4	69120.7	82492	56353.3	57675.1	64118.9	58031.4	52217.6	-	-	-	-
pmb0876	454.29	313.27	453.286	[M+H]+	LysoPE 16:0	Lipids	1	8.49634e+06	8.32095e+06	5.98547e+06	2.36384e+06	2.14591e+06	2.69901e+06	2.6728e+06	2.09534e+06	3.30987e+06	2.0254e+06	1.46197e+06	2.13253e+06	-	-	-	-
pmd0160	454.293	313.274	453.286	[M+H]+	LysoPE 16:0(2n isomer)	Lipids	3	9.43879e+06	9.77144e+06	5.11698e+06	2.76518e+06	2.27408e+06	2.75132e+06	3.41019e+06	2.53807e+06	3.58158e+06	2.00964e+06	2.52349e+06	1.98079e+06	-	-	-	-
Lmhp008763	452.277	311.258	451.27	[M+H]+	LysoPE 16:1(2n isomer)*	Lipids	3	193623	195741	117624	31173.1	39280.4	38886.2	49900.5	48696.1	57986.5	31474.9	31663	24550.8	-	-	-	-
Lmhp009034	452.277	311.258	451.27	[M+H]+	LysoPE 16:1*	Lipids	3	318865	141334	187514	33832	45109.1	36805	60142.4	57127.6	71736.4	23706.3	37632.9	32717.4	-	-	-	-
pmb0883	482.324	341.305	481.317	[M+H]+	LysoPE 18:0	Lipids	3	1.28563e+06	1.20071e+06	753583	424866	317187	320302	341937	234503	480517	171041	139579	277823	-	-	-	-
pmb0856	480.308	339.289	479.301	[M+H]+	LysoPE 18:1(2n isomer)*	Lipids	3	2.46899e+06	2.77915e+06	1.73067e+06	852984	728732	753296	1.06262e+06	844976	696957	334560	172698	276245	-	-	-	-
mws0289	480.308	339.289	479.301	[M+H]+	LysoPE 18:1*	Lipids	3	3.11585e+06	2.10208e+06	1.6147e+06	1.17861e+06	985251	725035	1.24614e+06	969346	1.22694e+06	430614	336801	545476	-	-	-	-
pmb0881	478.29	337.27	477.286	[M+H]+	LysoPE 18:2	Lipids	2	3.73687e+06	5.46994e+06	2.1219e+06	1.06875e+06	2.06472e+06	1.80788e+06	1.26987e+06	783545	1.22131e+06	1.50457e+06	1.79327e+06	1.03705e+06	-	-	-	-
pmb0874	478.29	337.27	477.286	[M+H]+	LysoPE 18:2(2n isomer)	Lipids	1	4.12115e+06	5.02682e+06	5.28728e+06	1.78567e+06	803297	1.04418e+06	794470	1.69782e+06	1.03316e+06	1.54636e+06	1.12633e+06	813235	-	-	-	-
Lmhp008801	476.28	335.26	475.27	[M+H]+	LysoPE 18:3	Lipids	2	1.29142e+06	2.31992e+06	1.54238e+06	938030	849028	786704	918751	819111	1.05131e+06	407955	457986	258548	-	-	-	-
Lmhp008589	476.28	335.26	475.27	[M+H]+	LysoPE 18:3(2n isomer)	Lipids	1	1.15314e+06	925459	683619	300535	406512	369867	324216	422305	373891	543634	557569	287942	-	-	-	-
Hmyn007168	483.27	255.23	484.28	[M-H]-	LysoPG 16:0	Lipids	1	64775.4	67225.5	50511.9	38523.8	45356.2	45792	55476.3	48543.8	38965.8	75842.8	71141	49515.2	-	-	-	-
MWSmce689	293.248	95.0855	292.24	[M+H]+	Methyl linolenate	Lipids	3	346403	368657	224430	97734.2	100062	97436.2	154807	146288	131969	31294.1	31568.9	24363.4	-	-	-	-
Lmsp010763	353.27	261.22	352.261	[M+H]+	Monolinolenin*	Lipids	1	2.63254e+06	2.6618e+06	2.0546e+06	2.25522e+06	2.12308e+06	2.42984e+06	3.36607e+06	3.16716e+06	2.65592e+06	2.82421e+06	2.54413e+06	1.97756e+06	-	-	-	-
pmp001284	331.28	313.27	330.277	[M+H]+	Monopalmitin*	Lipids	1	361065	427722	336999	350728	343814	321126	318742	341317	332893	323425	326790	358456	-	-	-	-
pmb2643	225.186	207.175	226.193	[M-H]-	Myristoleic acid	Lipids	3	1063.77	1063.77	1063.77	5318.84	6777.28	8385.52	20212.2	17129	11841.6	10947.6	12924.4	8341.7	C08322	-	C08322	-
pmb1650	279.232	149.132	278.225	[M+H]+	Octadeca-11,13,15-trienoic acid	Lipids	3	4.98691e+07	5.06595e+07	5.02387e+07	3.79539e+07	3.88993e+07	4.13005e+07	3.10138e+07	3.068e+07	3.20855e+07	4.25122e+07	4.25092e+07	3.42734e+07	-	-	-	-
Wcdp009119	279.23	81.07	278.225	[M+H]+	Octadeca-9,12,15-trienoic acid	Lipids	1	3.9989e+06	4.71173e+06	2.41408e+06	2.30876e+06	2.16361e+06	2.34262e+06	5.60901e+06	3.99079e+06	2.89589e+06	2.79462e+06	2.73069e+06	1.83056e+06	-	-	-	-
MW0055437	313.24	201.11	314.246	[M-H]-	Octadecanedioic acid	Lipids	3	47515.2	39696.2	30061.9	47912.4	52434.9	52769.2	61794.4	56373.2	42066.6	576094	563495	387851	-	-	-	-
pmf0395	283.263	121.101	282.256	[M+H]+	Oleic acid	Lipids	3	10878.7	21727.4	21593.3	29083.1	37415.9	29012.7	42381.3	20739.2	13896.1	21613.6	19624.3	38402.3	C00712	ko00061,ko00073,ko01040	C00712	-
pme2827	239.238	223.242	240.245	[M-H]-	Palmitaldehyde	Lipids	3	4.17211e+06	4.4931e+06	4.96068e+06	5.58219e+06	5.80886e+06	5.70122e+06	5.95019e+06	5.92635e+06	5.6795e+06	5.09829e+06	6.28916e+06	6.2859e+06	C00517	ko00071	C00517	-
pmb0889	279.232	95.0855	278.225	[M+H]+	Punicic acid (9Z,11E,13Z-octadecatrienoic acid)	Lipids	3	3.05839e+06	2.3084e+06	1.48552e+06	1.09913e+06	1.03903e+06	1.17869e+06	2.51515e+06	1.81515e+06	1.50455e+06	1.60518e+06	1.67005e+06	1.18569e+06	C08364	-	C08364	-
Hmqn004825	293.21	275.2	294.219	[M-H]-	Rabdosia acid A	Lipids	3	42658.1	38367.1	26758.4	33745.5	32086.8	33841.6	39734.9	38253.5	32160.2	54945.1	55320.7	45335.6	-	-	-	-
MWS5231	243.16	181.16	244.167	[M-H]-	Tridecanedioic acid	Lipids	1	48507.7	49254.9	61637.9	35924.6	47139.5	53572	48205.4	39696.2	54098.3	38239.8	46116.5	48601.9	-	-	-	-
MWS1900	215.129	153.127	216.136	[M-H]-	Undecanedioic acid	Lipids	3	11196.7	15075.1	9588.4	25195	18577.4	20434.2	13214.9	13097.8	17440.2	15075.4	11675.3	21188.6	-	-	-	-
Wafn011571	295.23	195.14	296.235	[M-H]-	alpha-Hydroxylinoleic acid*	Lipids	1	906631	865261	571844	501861	617855	603136	1.13291e+06	1.06341e+06	707905	767205	666059	517934	-	-	-	-
mws0367	277.22	277.22	278.225	[M-H]-	α-Linolenic Acid*	Lipids	2	3.89862e+07	3.72021e+07	3.04014e+07	3.51308e+07	3.37176e+07	3.32977e+07	3.73294e+07	3.58009e+07	3.26494e+07	3.19645e+07	3.23438e+07	3.22732e+07	C06427	ko00592,ko01040,ko01100,ko01110	C06427	-
mws0366	277.22	277.22	278.225	[M-H]-	γ-Linolenic Acid*	Lipids	2	3.7385e+07	3.4586e+07	2.98846e+07	3.28555e+07	3.26292e+07	3.19902e+07	3.61463e+07	3.47536e+07	3.23956e+07	3.13902e+07	3.11646e+07	3.02986e+07	C06426	ko00591,ko01040,ko01100	C06426	-

## Sheet: Table S2a
Supplementary Table S2a Significant compounds in the comparison S2 vs S1.
Index	Compounds	Class I	Class II	Formula	S2-1	S2-2	S2-3	S1-1	S1-2	S1-3	VIP	Fold_Change	Log2FC	Type
mws0596	3-Hydroxyanthranilic acid	Alkaloids	Phenolamine	C7H7NO3	87446.6	82215.3	76496.9	162261	175239	202673	1.34536	0.455704	-1.13383	down
pmf0291	4-Hydroxypyridine	Alkaloids	Pyridine alkaloids	C5H5NO	748511	698051	410954	155474	209657	160480	1.28841	3.53402	1.82131	up
Labp004779	6,7-di-O-methyl-N-deacetylisoipecosidic acid	Alkaloids	Isoquinoline alkaloids	C26H35NO11	812382	562510	722765	1.58642e+06	2.02032e+06	2.23997e+06	1.32044	0.358776	-1.47885	down
Wbmp008130	Anthriscifolcine A	Alkaloids	Alkaloids	C26H39NO7	1.42268e+06	1.28118e+06	1.35892e+06	4.81161e+06	4.83537e+06	3.40061e+06	1.33805	0.311381	-1.68325	down
Lmhp005872	Diferuloylcadaverine	Alkaloids	Phenolamine	C25H30N2O6	5.90334e+06	5.6112e+06	7.52358e+06	1.92343e+07	1.21567e+07	1.75093e+07	1.27918	0.389326	-1.36095	down
mws4002	Dopamine	Alkaloids	Phenolamine	C8H11NO2	609937	165555	164243	7.96807e+06	9.87484e+06	2.54256e+06	1.27841	0.0460983	-4.43914	down
mws1417	Indole-3-carboxylic acid*	Alkaloids	Plumerane	C9H7NO2	386316	611452	536212	266365	185668	183298	1.27342	2.41446	1.2717	up
mws0102	Indole-5-carboxylic acid*	Alkaloids	Plumerane	C9H7NO2	357194	244756	354624	154170	156577	114233	1.26618	2.25087	1.17048	up
pma0702	N1,N8-Bis(sinapoyl)spermidine	Alkaloids	Phenolamine	C29H39N3O8	1.28728e+06	1.52926e+06	1.15967e+06	3.34655e+06	2.302e+06	3.80126e+06	1.26063	0.420771	-1.24889	down
MWSmce431	Quininic acid; 6-Methoxyquinoline-4-Carboxylic Acid	Alkaloids	Quinoline alkaloids	C11H9NO3	28870.8	27419.6	32812.2	164345	98201.1	97919.5	1.31475	0.247188	-2.01632	down
MWS3270	Quinolinic Acid	Alkaloids	Pyridine alkaloids	C7H5NO4	9757.72	6238.73	8444.54	13935.7	19057.2	17689.1	1.26354	0.482241	-1.05217	down
pmp001073	Synephrine; 4-[1-Hydroxy-2-(methylamino)ethyl]phenol	Alkaloids	Phenolamine	C9H13NO2	132304	192747	193904	461982	373418	231090	1.11306	0.486601	-1.03919	down
Wbmp001584	demethylcoclaurine-glucose	Alkaloids	Alkaloids	C22H27NO8	1.19816e+06	1.07215e+06	798719	4.47139e+06	4.30095e+06	2.77294e+06	1.31001	0.265825	-1.91145	down
Ylyp002274	niazidin	Alkaloids	Alkaloids	C15H18N2O6S	2.75407e+07	2.53048e+07	1.76993e+07	8.95879e+07	8.67677e+07	9.67795e+07	1.34019	0.258278	-1.953	down
Jmhp002020	norcoclaurine-6-O-glucoside	Alkaloids	Isoquinoline alkaloids	C22H27NO8	1.37511e+06	858149	760674	4.23106e+06	3.79967e+06	3.62617e+06	1.3219	0.256838	-1.96107	down
pme2914	3-Hydroxy-3-methylpentane-1,5-dioic acid	Amino acids and derivatives	Amino acids and derivatives	C6H10O5	834509	830813	1.05245e+06	1.99013e+06	2.11349e+06	1.56126e+06	1.2978	0.479759	-1.05962	down
MW0144456	Ala-Ala-His	Amino acids and derivatives	Amino acids and derivatives	C12H19N5O4	550400	580172	512599	295402	246854	205857	1.32282	2.19642	1.13516	up
MW0144717	Ala-Pro-Met	Amino acids and derivatives	Amino acids and derivatives	C13H23N3O4S1	8.22782e+06	6.93796e+06	4.3938e+06	1.94911e+06	1.85753e+06	1.34998e+06	1.29598	3.79311	1.92338	up
MW0144721	Ala-Pro-Trp	Amino acids and derivatives	Amino acids and derivatives	C19H24N4O4	190331	229356	172264	619264	522834	693693	1.3351	0.32245	-1.63285	down
MW0105485	Ala-Tyr	Amino acids and derivatives	Amino acids and derivatives	C12H16N2O4	41645.7	48163.3	48271.3	121611	121690	75420	1.26196	0.433232	-1.20679	down
MW0146213	Asp-Met-Val	Amino acids and derivatives	Amino acids and derivatives	C14H25N3O6S1	171935	145820	59150.3	467851	502625	383119	1.22532	0.278447	-1.84452	down
MW0146275	Asp-Thr-Ile	Amino acids and derivatives	Amino acids and derivatives	C14H25N3O7	112118	159169	99100	527086	608112	488743	1.33791	0.228079	-2.13239	down
MW0105880	Asp-Trp-Arg	Amino acids and derivatives	Amino acids and derivatives	C21H29N7O6	60942.7	58969.8	57943.1	304085	307824	247855	1.36119	0.206866	-2.27323	down
MW0146284	Asp-Trp-Asp	Amino acids and derivatives	Amino acids and derivatives	C19H22N4O8	267723	234189	221599	110650	84563.1	101289	1.33978	2.44016	1.28697	up
MW0146289	Asp-Trp-Met	Amino acids and derivatives	Amino acids and derivatives	C20H26N4O6S1	203599	152479	167175	469579	543910	344943	1.2995	0.385189	-1.37636	down
MW0147979	Cys-Arg-Asp	Amino acids and derivatives	Amino acids and derivatives	C13H24N6O6S1	135436	57282.9	114115	243920	358987	278338	1.22489	0.348182	-1.52209	down
MW0147984	Cys-Arg-Phe	Amino acids and derivatives	Amino acids and derivatives	C18H28N6O4S1	966618	1.01468e+06	1.30941e+06	2.33785e+06	3.18824e+06	1.48466e+06	1.13833	0.46938	-1.09117	down
MW0149719	Gln-Ile-Ile	Amino acids and derivatives	Amino acids and derivatives	C17H32N4O5	200472	242971	226822	541273	488501	628858	1.336	0.404107	-1.30719	down
MW0149949	Glu-Asp-Met	Amino acids and derivatives	Amino acids and derivatives	C14H23N3O8S1	366108	327951	390566	75493.2	175807	136469	1.22226	2.79709	1.48393	up
MW0150028	Glu-His-Phe	Amino acids and derivatives	Amino acids and derivatives	C20H25N5O6	86725	106010	58854.3	300050	343228	302188	1.32259	0.266101	-1.90996	down
MW0150062	Glu-Leu-Trp	Amino acids and derivatives	Amino acids and derivatives	C22H30N4O6	176475	502916	281870	2.31337e+06	1.05639e+06	1.54883e+06	1.23281	0.195434	-2.35524	down
MW0150107	Glu-Phe-Phe	Amino acids and derivatives	Amino acids and derivatives	C23H27N3O6	321889	541360	180054	918530	1.06246e+06	652489	1.12029	0.396168	-1.33582	down
MW0150199	Glu-Tyr-Trp	Amino acids and derivatives	Amino acids and derivatives	C25H28N4O7	727053	366615	402089	2.90607e+06	3.53511e+06	1.88178e+06	1.30328	0.179715	-2.47622	down
MWS4296	Gly-Phe	Amino acids and derivatives	Amino acids and derivatives	C11H14N2O3	111429	134987	191928	389619	450547	229069	1.17471	0.409961	-1.28644	down
MWS20645	Gly-Tyr*	Amino acids and derivatives	Amino acids and derivatives	C11H14N2O4	17029.2	35251.4	25229.4	57192.7	64217.8	49869.6	1.19984	0.452534	-1.1439	down
MW0150811	His-Ala-Gln	Amino acids and derivatives	Amino acids and derivatives	C14H22N6O5	1.36717e+06	1.10471e+06	1.49076e+06	6.32983e+06	3.64582e+06	8.05417e+06	1.28919	0.219783	-2.18585	down
MW0151010	His-Lys-Glu	Amino acids and derivatives	Amino acids and derivatives	C17H28N6O6	248497	216515	264553	520627	580917	443127	1.32494	0.472311	-1.08219	down
MW0151049	His-Phe-Met	Amino acids and derivatives	Amino acids and derivatives	C20H27N5O4S1	1.49871e+06	1.082e+06	711415	4.62837e+06	4.61498e+06	3.29106e+06	1.28961	0.262647	-1.9288	down
MW0151123	His-Tyr-Asp	Amino acids and derivatives	Amino acids and derivatives	C19H23N5O7	507357	397535	303524	177886	174176	166363	1.28261	2.33094	1.22091	up
MW0151136	His-Tyr-Thr	Amino acids and derivatives	Amino acids and derivatives	C19H25N5O6	661261	1.1518e+06	776387	1.99858e+06	2.10827e+06	2.08148e+06	1.27886	0.418441	-1.2569	down
MWS201398	Hyp-Ser	Amino acids and derivatives	Amino acids and derivatives	C8H14N2O5	79348.1	80114.8	85240.1	229762	160169	121431	1.1979	0.478532	-1.06331	down
mws0001	L-Asparagine	Amino acids and derivatives	Amino acids and derivatives	C4H8N2O3	355417	382171	401474	682750	975918	668732	1.29127	0.489414	-1.03087	down
pme0026	L-Lysine	Amino acids and derivatives	Amino acids and derivatives	C6H14N2O2	4.27734e+06	6.27064e+06	7.82135e+06	1.29729e+07	1.45133e+07	9.51187e+06	1.16512	0.496494	-1.01015	down
mws0282	L-Tryptophan	Amino acids and derivatives	Amino acids and derivatives	C11H12N2O2	715130	887366	952710	409289	368881	269269	1.29994	2.43948	1.28657	up
MWS1771	L-Tyrosine methyl ester	Amino acids and derivatives	Amino acids and derivatives	C10H13NO3	62530	47650.4	68111.6	207931	301233	310045	1.34098	0.217639	-2.19999	down
MW0153708	Met-Tyr-Tyr	Amino acids and derivatives	Amino acids and derivatives	C23H29N3O6S1	44697	49308.5	49190.3	270786	324544	305964	1.36519	0.158878	-2.65401	down
Wayn000341	N-(1-Deoxy-1-fructosyl)Asparagine	Amino acids and derivatives	Amino acids and derivatives	C10H18N2O8	74450	85949.5	81895.8	240015	234794	177477	1.33368	0.371456	-1.42874	down
pme0075	N-Acetyl-L-glutamic acid	Amino acids and derivatives	Amino acids and derivatives	C7H11NO5	34083.9	38143.2	41356	4648.86	4648.86	4648.86	1.36552	8.14417	3.02577	up
mws0520	N-Acetyl-L-tyrosine	Amino acids and derivatives	Amino acids and derivatives	C11H13NO4	4304.72	4304.72	4304.72	24602.5	22392.5	50796.3	1.32167	0.132058	-2.92075	down
MW0155151	Phe-Cys-Tyr	Amino acids and derivatives	Amino acids and derivatives	C21H25N3O5S1	119989	125399	71294.4	435112	396131	289400	1.29123	0.28259	-1.82322	down
MWS201439	Phe-His	Amino acids and derivatives	Amino acids and derivatives	C15H18N4O3	4354.08	4354.08	4354.08	26871.1	22091.1	41806.6	1.3398	0.143907	-2.79679	down
MWS201478	Phe-Ser	Amino acids and derivatives	Amino acids and derivatives	C12H16N2O4	39600	43752.8	39237.1	108206	100395	66306.5	1.26616	0.44593	-1.16511	down
MWS201442	Phe-Thr	Amino acids and derivatives	Amino acids and derivatives	C13H18N2O4	35686.5	36033.6	40568.6	101486	103622	52792.3	1.18471	0.435396	-1.1996	down
MW0155785	Pro-Arg-Thr	Amino acids and derivatives	Amino acids and derivatives	C15H28N6O5	574415	580888	560094	1.63659e+06	1.94162e+06	971230	1.24941	0.377057	-1.40714	down
MW0158559	Tyr-Met-Trp	Amino acids and derivatives	Amino acids and derivatives	C25H30N4O5S1	4.02578e+07	3.6634e+07	4.10599e+07	7.29367e+07	7.44824e+07	1.04479e+08	1.30235	0.468252	-1.09464	down
MW0110229	Tyr-Tyr-Tyr	Amino acids and derivatives	Amino acids and derivatives	C27H29N3O7	82252.5	83708.6	72800.1	3146.86	3146.86	3146.86	1.36642	25.2909	4.66055	up
Lmhp001670	Val-Leu	Amino acids and derivatives	Amino acids and derivatives	C11H22N2O3	243449	299463	312646	599685	829417	359720	1.09955	0.47828	-1.06407	down
MWS201400	Val-Trp	Amino acids and derivatives	Amino acids and derivatives	C16H21N3O3	31107.3	31650	41175.8	71433	95554.1	64868	1.2867	0.448268	-1.15757	down
Wbtp004961	1,2,4,5-tetrahydroxy-7-(hydroxymethyl)anthracene-9,10-dione	Flavonoids	Other Flavonoids	C15H10O7	114309	255013	118981	628825	675102	581381	1.27746	0.259005	-1.94895	down
Hmdp001950	2',7-Dihydroxy-3',4'-dimethoxyisoflavan	Flavonoids	Other Flavonoids	C17H18O5	24234.6	26992.5	37308.3	107420	108397	79464	1.31716	0.299835	-1.73776	down
Lmtp003948	3',5',5,7-Tetrahydroxy-4'-methoxyflavanone-3'-O-glucoside	Flavonoids	Flavones	C22H24O12	47400.9	25944.1	31201.4	261149	362400	118755	1.27452	0.14084	-2.82787	down
Zbsp003857	3'-O-Methyltricetin-5-O-glucoside	Flavonoids	Flavones	C22H22O12	2.13216e+06	1.14221e+06	1.07207e+06	8.10325e+06	3.66056e+06	4.35059e+06	1.21519	0.269724	-1.89045	down
NK10256198	3,5,7,2'-Tetrahydroxyflavone; Datiscetin	Flavonoids	Flavones	C15H10O6	26075.7	22332.1	37246.4	145857	134349	54003.9	1.19815	0.256289	-1.96416	down
Zmhp001956	6-Hydroxykaempferol-3,6,7-O-triglucoside	Flavonoids	Flavonols	C33H40O22	3857.91	3857.91	3857.91	52322.4	57304.8	37557.1	1.36013	0.0786344	-3.6687	down
pmp001310	6-Hydroxykaempferol-3,6-O-Diglucoside*	Flavonoids	Flavonols	C27H30O17	3.75207e+06	6.5371e+06	5.76546e+06	1.38255e+07	1.27108e+07	8.9323e+06	1.19647	0.452643	-1.14355	down
Zmhp002640	6-Hydroxykaempferol-3-O-Rutinoside-6-O-glucoside*	Flavonoids	Flavonols	C33H40O21	2.79879e+06	2.24462e+06	1.88825e+06	7.30518e+06	8.30105e+06	8.14392e+06	1.34566	0.291857	-1.77666	down
Zmhp002730	6-Hydroxykaempferol-6,7-O-Diglucoside*	Flavonoids	Flavonols	C27H30O17	327763	318598	234450	840490	480572	914307	1.21151	0.394034	-1.34361	down
pmp001309	6-Hydroxykaempferol-7-O-glucoside	Flavonoids	Flavonols	C21H20O12	4.34862e+06	3.48613e+06	3.74841e+06	7.51103e+06	8.60174e+06	1.05591e+07	1.32041	0.434283	-1.20329	down
MWSHY0202	6-Methylflavone	Flavonoids	Flavones	C16H12O2	23247.4	17173.3	34878.3	3434.67	3434.67	3434.67	1.33657	7.30774	2.86943	up
pme3285	Afzelechin (3,5,7,4'-Tetrahydroxyflavan)	Flavonoids	Flavanols	C15H14O5	17236.6	11793.9	10243.8	109622	160213	79654.7	1.33482	0.112377	-3.15359	down
MWSHY0189	Apigenin-7-O-glucoside(Cosmosiin)*	Flavonoids	Flavones	C21H20O10	5835.42	5835.42	5835.42	46494.7	47185.1	33535.9	1.35789	0.137611	-2.86133	down
Lmtn002796	Aromadendrin-7-O-glucoside	Flavonoids	Flavanonols	C21H22O11	410086	324527	333243	737917	1.06789e+06	508544	1.17141	0.461407	-1.11589	down
MWSHY0100	Avicularin(Quercetin-3-O-α-L-arabinofuranoside)*	Flavonoids	Flavonols	C20H18O11	382603	403093	432960	1.30377e+06	1.71047e+06	1.24089e+06	1.35051	0.286397	-1.80391	down
Lmdp003808	Azaleatin (5-O-Methylquercetin)	Flavonoids	Flavonols	C16H12O7	699345	650331	1.1583e+06	7.33919e+06	4.79577e+06	2.98723e+06	1.2812	0.165847	-2.59207	down
HJN090	Butin-7-O-glucoside*	Flavonoids	Flavanones	C21H22O10	127914	120884	204840	461487	386810	330137	1.26672	0.38495	-1.37726	down
Wbtn007675	Calyxanthone	Flavonoids	Other Flavonoids	C15H10O6	1.15323e+06	1.21576e+06	1.37569e+06	4.5982e+06	4.26787e+06	1.85895e+06	1.16699	0.349154	-1.51807	down
pmn001716	Carthamone	Flavonoids	Chalcones	C21H20O11	744483	703551	836605	1.37116e+06	2.1928e+06	1.27273e+06	1.23645	0.472355	-1.08206	down
mws0355	Catechin gallate*	Flavonoids	Flavanols	C22H18O10	21237.4	11150.6	13414.1	53874.1	64659.6	22421.2	1.11926	0.324941	-1.62175	down
MWSHY0065	Catechin*	Flavonoids	Flavanols	C15H14O6	571205	516450	395730	1.12652e+07	1.44552e+07	6.30509e+06	1.34704	0.0463189	-4.43225	down
pmn001416	Catechin-(7,8-bc)-4α-(3,4-dihydroxyphenyl)-dihydro-2-(3H)-one*	Flavonoids	Flavanols	C24H20O9	732199	441371	710778	1.97474e+06	2.91485e+06	1.37056e+06	1.24793	0.301007	-1.73213	down
pmn001415	Catechin-(7,8-bc)-4β-(3,4-dihydroxyphenyl)-dihydro-2-(3H)-one	Flavonoids	Flavanols	C24H20O9	631374	476489	828612	1.93175e+06	2.76356e+06	1.13727e+06	1.19267	0.33201	-1.5907	down
pmb2947	Catechin-catechin-catechin	Flavonoids	Flavanols	C45H38O18	55594.5	87905.9	35061.6	273873	396651	185167	1.25514	0.208676	-2.26067	down
pmn001417	Cinchonain Ic	Flavonoids	Flavanols	C24H20O9	595154	346362	559011	2.67002e+06	2.60242e+06	1.26605e+06	1.26446	0.229491	-2.12349	down
pmn001418	Cinchonain Id*	Flavonoids	Flavanols	C24H20O9	649277	502117	669303	2.30062e+06	2.26668e+06	1.14574e+06	1.24693	0.318692	-1.64977	down
Cmsp004086	Dihydrokaempferide	Flavonoids	Flavanonols	C16H14O6	98251.9	134655	245897	311856	485436	229760	1.03116	0.466193	-1.101	down
Lmlp005236	Dihydrokaempferol-3-O-glucoside*	Flavonoids	Flavanonols	C21H22O11	57823.9	50947.6	90226.2	222464	541733	238619	1.26595	0.198439	-2.33323	down
Hmmp004965	Diosmetin-7-O-glucoside	Flavonoids	Flavones	C22H22O11	86094.3	110347	108099	272474	307517	272287	1.34681	0.357325	-1.48469	down
HJN041	Epicatechin glucoside	Flavonoids	Flavanols	C21H24O11	456113	437174	491719	2.00775e+06	2.08187e+06	1.40862e+06	1.34287	0.2519	-1.98908	down
MWSHY0174	Epicatechin*	Flavonoids	Flavanols	C15H14O6	803181	664866	647383	1.22167e+07	9.92421e+06	6.24102e+06	1.3475	0.0745343	-3.74595	down
Zmdn002400	Epicatechin-3'-O-β-D-glucopyranoside*	Flavonoids	Flavanols	C21H24O11	416104	337981	433039	2.32163e+06	2.31397e+06	1.24915e+06	1.31586	0.201729	-2.30951	down
pmb3114	Epicatechin-epiafzelechin	Flavonoids	Flavanols	C30H26O11	25576.1	26354.5	18631.6	235755	249013	138878	1.33993	0.113145	-3.14376	down
MWS20145	Eriodictyol-7-O-glucoside*	Flavonoids	Flavanones	C21H22O11	515280	414131	369720	1.66886e+06	2.29568e+06	1.84897e+06	1.35037	0.223468	-2.16186	down
Lajp003377	Fisetinidol-(4α,6)-gallocatechin	Flavonoids	Flavanols	C30H26O12	919831	710930	438229	3.65276e+06	4.95856e+06	2.18611e+06	1.27585	0.191619	-2.38369	down
Lmmp000897	Gallocatechin-(4α→8)-gallocatechin	Flavonoids	Flavanols	C30H26O14	56636.4	57374.4	56221.8	620274	789453	401744	1.34874	0.0939748	-3.41158	down
Lahp003425	Glucosylviscumneoside III	Flavonoids	Flavanones	C33H42O20	222942	170069	188686	455570	503273	347693	1.29883	0.445221	-1.16741	down
Lmdn005433	Gossypetin-8-O-β-D-glucuronide	Flavonoids	Flavonols	C21H18O14	8393.4	8307.45	7432.43	19805	14857.4	18433	1.3225	0.454527	-1.13756	down
Zmhp005586	Herbacetin-7-O-(3''-glucosyl)rhamnoside; Rhodiosin	Flavonoids	Flavonols	C27H30O16	1.81071e+06	2.72844e+06	2.09055e+06	4.07185e+06	7.91784e+06	3.96262e+06	1.17424	0.415595	-1.26675	down
MWSHY0049	Hesperetin	Flavonoids	Flavanones	C16H14O6	79759.9	43034.1	50643.5	97339.7	165770	110233	1.17198	0.464553	-1.10609	down
MWSHY0019	Hesperetin-7-O-neohesperidoside(Neohesperidin)*	Flavonoids	Flavanones	C28H34O15	2.13532e+06	1.78596e+06	3.90959e+06	6.9402e+06	1.32804e+07	6.845e+06	1.22269	0.289329	-1.78922	down
MWSHY0116	Hesperetin-7-O-rutinoside (Hesperidin)*	Flavonoids	Flavanones	C28H34O15	2.22868e+06	1.9042e+06	3.30276e+06	6.58995e+06	8.6627e+06	7.61917e+06	1.30767	0.325101	-1.62104	down
mws1033	Homoeriodictyol	Flavonoids	Flavanones	C16H14O6	81238.3	121120	65565.4	189520	283622	142335	1.14791	0.435311	-1.19988	down
Wbtp003131	Irisxanthone	Flavonoids	Other Flavonoids	C20H20O11	11831.3	11831.3	11831.3	99437.6	114785	97262	1.36646	0.113951	-3.13352	down
Zbzp003056	Isoorientin-7-O-glucoside*	Flavonoids	Flavones	C27H30O16	76104.5	50686.3	15500.3	292003	489767	518141	1.26168	0.109462	-3.1915	down
Hmcp001578	Isorhamnetin-3,7-O-diglucoside	Flavonoids	Flavonols	C28H32O17	93640.4	60946.4	72625.8	286797	219928	119332	1.17106	0.362927	-1.46225	down
Lmsp004045	Isorhamnetin-3-O-glucoside-7-O-rhamnoside	Flavonoids	Flavonols	C28H32O16	295587	194356	187819	490905	533545	745403	1.27489	0.382948	-1.38478	down
MWSHY0064	Isorhamnetin-3-O-neohesperidoside*	Flavonoids	Flavonols	C28H32O16	7.83779e+06	5.49857e+06	6.1648e+06	1.26046e+07	1.84115e+07	1.12945e+07	1.24571	0.460905	-1.11746	down
Hmcp002539	Isorhamnetin-3-O-rhamnoside	Flavonoids	Flavonols	C22H22O11	2.31716e+06	3.04088e+06	1.9957e+06	6.09281e+06	6.85622e+06	7.49495e+06	1.32194	0.359702	-1.47512	down
MWSHY0135	Isorhamnetin-3-O-rutinoside (Narcissin)*	Flavonoids	Flavonols	C28H32O16	5.69887e+06	7.8652e+06	6.95218e+06	1.06375e+07	1.50279e+07	1.77567e+07	1.2368	0.472484	-1.08166	down
Lmsp003790	Isorhamnetin-3-O-sophoroside-7-O-rhamnoside*	Flavonoids	Flavonols	C34H42O21	1.36221e+06	1.27034e+06	2.22926e+06	4.17326e+06	4.24831e+06	2.81974e+06	1.21194	0.432494	-1.20925	down
Lmlp006175	Isosalipurposide (Phlorizin Chalcone)	Flavonoids	Chalcones	C21H22O10	119318	233508	147216	291881	437189	372500	1.19258	0.453936	-1.13944	down
mws1068	Kaempferol (3,5,7,4'-Tetrahydroxyflavone)	Flavonoids	Flavonols	C15H10O6	38690.9	27329.2	29135.6	114596	127723	57521.2	1.22843	0.317355	-1.65583	down
Lmbp002592	Kaempferol-3,7-O-diglucoside	Flavonoids	Flavonols	C27H30O16	44250.5	52157.1	52867.9	734418	1.1081e+06	554155	1.35291	0.0622845	-4.00498	down
Lmmn003398	Kaempferol-3-O-(6''-O-acetyl)glucoside	Flavonoids	Flavonols	C23H22O12	11856.9	9477.78	20901.2	214121	332822	143453	1.33104	0.0611764	-4.03088	down
Lmdp004696	Kaempferol-3-O-(6''-Sinapyl)glucosyl-(1→2)-Galactoside	Flavonoids	Flavonols	C38H40O20	2411.17	2411.17	2411.17	49055.7	64176.7	36928.5	1.36052	0.0481717	-4.37567	down
Lmdp004892	Kaempferol-3-O-(6''-malonyl)galactoside	Flavonoids	Flavonols	C24H22O14	144420	93785.8	113962	2.06262e+06	2.81524e+06	721435	1.30144	0.0628951	-3.99091	down
Lmbp003668	Kaempferol-3-O-arabinoside (Juglanin)	Flavonoids	Flavonols	C20H18O10	244171	167271	159006	1.19714e+06	2.4846e+06	741539	1.2814	0.128965	-2.95495	down
Hmcp001858	Kaempferol-3-O-arabinoside-7-O-rhamnoside	Flavonoids	Flavonols	C26H28O14	86247.8	24514.9	26249.8	130326	172994	105938	1.13557	0.334783	-1.5787	down
mws0913	Kaempferol-3-O-galactoside (Trifolin)	Flavonoids	Flavonols	C21H20O11	803103	676100	866904	2.72688e+06	3.17025e+06	2.02568e+06	1.32843	0.29612	-1.75574	down
Xmyp005599	Kaempferol-3-O-galactoside-4'-O-glucoside	Flavonoids	Flavonols	C27H30O16	60489	68875.8	69871	76574.2	199621	124343	1.03752	0.49742	-1.00746	down
Lmsp004670	Kaempferol-3-O-glucoside-7-O-rhamnoside*	Flavonoids	Flavonols	C27H30O15	1.19271e+06	1.54769e+06	998710	1.97425e+06	3.06181e+06	3.30305e+06	1.22304	0.448382	-1.1572	down
MWSHY0061	Kaempferol-3-O-neohesperidoside*	Flavonoids	Flavonols	C27H30O15	1.66704e+06	1.55411e+06	1.40563e+06	2.9044e+06	4.266e+06	4.3541e+06	1.31359	0.401473	-1.31663	down
mws0919	Kaempferol-3-O-rhamnoside (Afzelin)(Kaempferin)	Flavonoids	Flavonols	C21H20O10	1.93308e+06	1.79445e+06	2.68566e+06	5.8231e+06	5.08311e+06	2.93487e+06	1.1392	0.463345	-1.10984	down
Zmcp003989	Kaempferol-3-O-rhamnosyl(1→2)glucoside	Flavonoids	Flavonols	C27H30O15	112307	99643.8	69225.4	355357	495266	335873	1.32699	0.236981	-2.07716	down
MWSHY0050	Kaempferol-3-O-rutinoside(Nicotiflorin)*	Flavonoids	Flavonols	C27H30O15	1.47293e+06	1.28379e+06	1.25119e+06	2.88484e+06	3.28245e+06	3.78401e+06	1.34353	0.402752	-1.31203	down
HJAP148	Kaempferol-3-O-sambubioside	Flavonoids	Flavonols	C26H28O15	188386	185519	136517	332067	531628	302892	1.22936	0.437534	-1.19253	down
Lmqp002170	Kaempferol-3-O-sophorotrioside	Flavonoids	Flavonols	C33H40O21	45739.8	18583	16499.1	218486	162134	68315.8	1.19622	0.18003	-2.47369	down
Xmyp005654	Kaempferol-4'-O-glucoside*	Flavonoids	Flavonols	C21H20O11	1.12307e+07	1.18498e+07	7.03882e+06	3.96349e+07	4.54185e+07	2.81945e+07	1.30009	0.26596	-1.91072	down
mws0089	Kaempferol-7-O-glucoside	Flavonoids	Flavonols	C21H20O11	994594	881636	1.11612e+06	2.91372e+06	3.05272e+06	1.31379e+06	1.12833	0.411024	-1.2827	down
pme0321	Kaempferol-7-O-rhamnoside	Flavonoids	Flavonols	C21H20O10	1.49773e+06	1.31289e+06	2.5259e+06	5.04816e+06	5.37202e+06	2.18663e+06	1.03954	0.423305	-1.24023	down
Wagp004984	Limocitrol 3-Glucoside	Flavonoids	Flavones	C24H26O14	905650	401390	938683	1.27552e+06	2.12267e+06	1.60675e+06	1.11362	0.448702	-1.15617	down
MWS20147	Luteolin-3'-O-glucoside*	Flavonoids	Flavones	C21H20O11	1.19807e+07	1.68132e+07	1.31944e+07	5.52273e+07	5.84155e+07	2.95415e+07	1.26473	0.293247	-1.76981	down
Hmpp003270	Luteolin-4'-O-glucoside*	Flavonoids	Flavones	C21H20O11	1.41041e+07	9.70837e+06	2.37301e+07	2.85811e+07	3.13932e+07	4.34785e+07	1.12664	0.459559	-1.12168	down
Lmnp002413	Luteolin-6-C-glucoside-7-O-rhamnoside*	Flavonoids	Flavones	C27H30O15	15893.3	45066.5	44322.3	379245	365318	270898	1.30256	0.103679	-3.2698	down
pmb3014	Luteolin-7-O-(6''-eudesmyl)glucoside	Flavonoids	Flavones	C31H30O15	3541.24	14937.8	4345.51	17680.7	23011.5	20741.1	1.08413	0.371534	-1.42843	down
MWSHY0104	Luteolin-7-O-glucoside (Cynaroside)*	Flavonoids	Flavones	C21H20O11	1.46416e+07	1.36948e+07	1.48248e+07	4.53722e+07	4.06013e+07	3.21209e+07	1.33532	0.36548	-1.45213	down
MWSHY0080	Luteolin-7-O-neohesperidoside (Lonicerin)*	Flavonoids	Flavones	C27H30O15	1.39975e+06	1.58282e+06	1.79545e+06	3.07488e+06	9.13388e+06	4.11427e+06	1.18937	0.292716	-1.77243	down
pmp000593	Luteolin-7-O-rutinoside*	Flavonoids	Flavones	C27H30O15	693096	826232	766576	1.71747e+06	2.15431e+06	3.30221e+06	1.29079	0.318638	-1.65001	down
Cmhp002692	Madreselvin A	Flavonoids	Flavones	C28H32O17	62725.5	55647.4	101540	279828	165128	164104	1.21377	0.361069	-1.46965	down
Labp005025	Malonyl isoSakuranin	Flavonoids	Flavanones	C25H26O13	126740	78577	110017	912430	2.02661e+06	1.00983e+06	1.33849	0.0798543	-3.64649	down
MWSprf050	Methylhesperidin	Flavonoids	Flavanones	C29H36O15	5.62179e+06	3.40716e+06	3.98019e+06	1.62561e+07	2.23619e+07	1.24632e+07	1.30439	0.254676	-1.97327	down
HJN039	Myricetin-3-O-(2''-galloyl-4''-acetyl)rhamnoside	Flavonoids	Flavonols	C30H26O17	55091	35756.1	74455.4	25505.4	19408.9	37244.4	1.05564	2.01199	1.00862	up
Lmpp003465	Myricetin-3-O-β-D-glucoside*	Flavonoids	Flavonols	C21H20O13	5209.8	94968.9	5209.8	387210	309811	209477	1.1419	0.116259	-3.10459	down
HJN087	Naringenin-4'-O-glucoside*	Flavonoids	Flavanones	C21H22O10	173841	181321	140438	451651	435460	274673	1.25414	0.426585	-1.22909	down
mws1179	Naringenin-7-O-glucoside (Prunin)	Flavonoids	Flavanones	C21H22O10	119867	102219	136861	286198	377891	147881	1.08517	0.44207	-1.17765	down
Ybnn007052	Norartocarpetin	Flavonoids	Flavones	C15H10O6	1.02525e+06	1.19617e+06	972829	4.81175e+06	5.09679e+06	1.66637e+06	1.15612	0.275963	-1.85745	down
Lazn003443	Orientin-2''-O-rhamnoside*	Flavonoids	Flavones	C27H30O15	37412	51250.1	32708.9	289332	542547	173892	1.29314	0.120675	-3.05081	down
Hmzp003994	Pedaliin	Flavonoids	Flavones	C22H22O12	774444	1.34067e+06	1.09637e+06	3.05614e+06	3.26243e+06	3.35527e+06	1.3104	0.331976	-1.59085	down
Zmcp002666	Quercetin-3,7-Di-O-glucoside*	Flavonoids	Flavonols	C27H30O17	125155	143504	107229	252933	324894	180552	1.19665	0.495647	-1.01261	down
Lmbp002336	Quercetin-3-O-(2''-O-rhamnosyl)galactoside	Flavonoids	Flavonols	C27H30O16	237923	251407	307889	968412	1.26479e+06	1.05913e+06	1.35334	0.242144	-2.04606	down
Lmmp003091	Quercetin-3-O-(4''-O-glucosyl)rhamnoside*	Flavonoids	Flavonols	C27H30O16	4.64285e+06	4.29096e+06	4.32522e+06	9.77783e+06	1.70112e+07	1.10702e+07	1.30694	0.350219	-1.51367	down
Hmlp003068	Quercetin-3-O-(4''-glucosyl)glucoside; Meratin*	Flavonoids	Flavonols	C27H30O17	89475.7	98933.2	59664.4	266792	201548	222461	1.2904	0.359109	-1.4775	down
Lmjp003206	Quercetin-3-O-Sambubioside-5-O-Glucoside	Flavonoids	Flavonols	C32H38O21	227422	146060	253142	442646	440581	532484	1.2607	0.442621	-1.17586	down
Lmsp004166	Quercetin-3-O-glucoside-7-O-rhamnoside*	Flavonoids	Flavonols	C27H30O16	3.16604e+06	6.53335e+06	2.8986e+06	8.36245e+06	1.45299e+07	6.63171e+06	1.06945	0.426703	-1.2287	down
Lmjp002461	Quercetin-3-O-neohesperidoside*	Flavonoids	Flavonols	C27H30O16	4.48722e+06	5.16072e+06	3.39715e+06	5.71506e+06	1.46303e+07	6.73712e+06	1.00367	0.48168	-1.05385	down
Hmcp001769	Quercetin-3-O-rhamnosyl(1→2)arabinoside	Flavonoids	Flavonols	C26H28O15	28000.7	48710	17605.5	104110	109035	81816.9	1.21767	0.319758	-1.64495	down
MWSHY0162	Quercetin-3-O-sophoroside (Baimaside)*	Flavonoids	Flavonols	C27H30O17	6.61081e+06	4.01245e+06	5.56856e+06	1.72548e+07	1.87434e+07	1.1204e+07	1.27018	0.343031	-1.54359	down
Lmdp003509	Quercetin-3-O-xyloside (Reynoutrin)*	Flavonoids	Flavonols	C20H18O11	483958	500064	440331	743195	2.04136e+06	973321	1.1393	0.379032	-1.39961	down
Lmmp003306	Quercetin-3-O-xylosyl(1→2)arabinoside	Flavonoids	Flavonols	C25H26O15	514073	206947	319172	1.85891e+06	2.84449e+06	735300	1.17609	0.191257	-2.38641	down
Smgp004575	Quercetin-5-O-β-D-glucoside*	Flavonoids	Flavonols	C21H20O12	6.71735e+06	1.63623e+07	7.95951e+06	2.13944e+07	3.31932e+07	1.92553e+07	1.12075	0.420341	-1.25037	down
pmp000589	Quercetin-7-O-(6''-malonyl)glucoside	Flavonoids	Flavonols	C24H22O15	72148.6	43744	32672.2	383373	225375	244237	1.29875	0.17417	-2.52143	down
Zbsp004301	Quercetin-7-O-rutinoside*	Flavonoids	Flavonols	C27H30O16	2.65968e+06	4.40421e+06	2.98274e+06	5.86738e+06	1.09989e+07	8.86675e+06	1.22339	0.390417	-1.35691	down
Zmhp003607	Sachaloside IV	Flavonoids	Flavones	C33H40O21	1.14757e+06	2.34294e+06	2.06536e+06	9.38393e+06	8.3905e+06	7.45146e+06	1.30518	0.220245	-2.18282	down
Hmmn003343	Sappanchalcone	Flavonoids	Chalcones	C16H14O5	17169.4	18295.6	23835.5	34901.8	79124	66313.2	1.23357	0.328828	-1.60459	down
HJN051	Tamarixetin-3-O-rutinoside	Flavonoids	Flavonols	C28H32O16	6.03244e+06	2.78269e+06	4.01154e+06	1.40949e+07	1.62682e+07	8.82927e+06	1.22327	0.327275	-1.61143	down
Hajp003546	catechin-3-O-α-L-rhamnopyranoside	Flavonoids	Flavanols	C21H24O10	13958.2	11689	9929.31	58402.9	81150.7	46364.1	1.33556	0.191356	-2.38567	down
Zajn002491	catechin-4-β-D-galactopyranoside*	Flavonoids	Flavanols	C21H24O11	422324	231487	431260	2.19626e+06	2.08099e+06	1.18625e+06	1.29118	0.198604	-2.33204	down
pmn001375	1-Hydroxypinoresinol-1-O-Glucoside	Lignans and Coumarins	Lignans	C26H32O12	80149.4	113803	82949.5	232154	198512	235350	1.31042	0.415759	-1.26618	down
zjgp122320	6-hydroxycoumarin	Lignans and Coumarins	Coumarins	C9H6O3	2.86399e+07	2.86779e+07	3.09398e+07	6.73974e+07	7.5184e+07	1.09751e+08	1.31538	0.349768	-1.51553	down
Hmqn002118	7-Hydroxycoumarin;Umbelliferone	Lignans and Coumarins	Coumarins	C9H6O3	5.18572e+06	4.8042e+06	5.67478e+06	1.87375e+07	1.89856e+07	1.52859e+07	1.35382	0.295511	-1.75872	down
Lmxp004495	8-Hydroxycoumarin	Lignans and Coumarins	Coumarins	C9H6O3	1.52768e+07	1.51451e+07	1.62256e+07	3.93013e+07	5.76725e+07	3.20499e+07	1.2952	0.361542	-1.46776	down
Lmsp003655	Dehydrodiconiferyl alcohol-gamma'-O-glucoside	Lignans and Coumarins	Lignans	C26H32O11	117772	172820	177069	714958	1.18119e+06	473449	1.28146	0.197359	-2.34111	down
Jmwn006041	Dehydrodiconiferylalcohol-9'-O-glucoside	Lignans and Coumarins	Lignans	C26H32O11	132431	157592	152325	61828.5	64585.4	37891	1.29125	2.69224	1.42881	up
Lmbp002255	Fraxetin-8-O-glucoside (Fraxin)	Lignans and Coumarins	Coumarins	C16H18O10	63325.7	43706.5	42261.9	197379	181290	145835	1.32715	0.284639	-1.8128	down
Lhbp111734	Isolariciresinol	Lignans and Coumarins	Lignans	C20H24O6	34064.7	38165.1	42016	91159.7	95057.5	127029	1.32943	0.364715	-1.45516	down
Zmdn003762	Isosyringinoside	Lignans and Coumarins	Lignans	C23H34O14	22830.4	13670.2	34237	11429.1	12649.1	10471.5	1.04457	2.04742	1.0338	up
pmn001372	Medioresinol-4,4'-di-O-glucoside	Lignans and Coumarins	Lignans	C33H44O17	8989.89	14725.6	10109.6	31429.6	28134.6	31383	1.30243	0.37192	-1.42694	down
Lazn003560	Methoxy-erythro-Guaiacyl glycerol β-threo-syringyl glycerol ether	Lignans and Coumarins	Lignans	C22H30O11	16685	20728.2	10014.7	42267.1	46490	42474.3	1.26494	0.361407	-1.4683	down
Lajp003585	Murrayacarpin A glucoside	Lignans and Coumarins	Coumarins	C17H20O9	8.39106e+06	6.08335e+06	5.8888e+06	2.30834e+07	1.88582e+07	2.37506e+07	1.33251	0.309979	-1.68976	down
Hmln002100	Nortrachelogenin-4-O-glucoside	Lignans and Coumarins	Lignans	C26H32O12	77869.2	76235.8	86312	99061.6	176677	307955	1.05947	0.41189	-1.27967	down
Zmjp003892	Nudiposide	Lignans and Coumarins	Lignans	C27H36O12	45530.4	35291.9	25326	139536	141612	155379	1.33139	0.243165	-2.03999	down
Lmhn003439	Phellodenol H	Lignans and Coumarins	Coumarins	C17H20O9	2.33769e+07	2.67705e+07	2.03084e+07	5.8466e+07	5.07525e+07	4.59658e+07	1.3154	0.454014	-1.13919	down
mws0097	Pinoresinol*	Lignans and Coumarins	Lignans	C20H22O6	20973.3	18389.8	19751.3	51794.2	44090.6	43072.4	1.34668	0.425415	-1.23306	down
Rfmb25702	Pinoresinol-4-O-(6''-acetyl)glucoside	Lignans and Coumarins	Lignans	C28H34O12	15773.5	26786.8	25731.5	82161	100408	35623.7	1.14024	0.312989	-1.67582	down
pmn001378	Pinoresinol-4-O-glucoside	Lignans and Coumarins	Lignans	C26H32O11	249726	315130	417134	756026	696594	574668	1.23748	0.484386	-1.04577	down
mws1077	Scopoletin-7-O-glucoside (Scopolin)	Lignans and Coumarins	Coumarins	C16H18O9	439251	241307	389121	1.48272e+06	1.32854e+06	877541	1.27458	0.28998	-1.78598	down
Hmbp002498	Scopoletin-7-O-xylosyl(1→6)glucoside	Lignans and Coumarins	Coumarins	C21H26O13	58146.1	83992.9	73368.2	176565	229429	123077	1.23305	0.407331	-1.29573	down
Lmtn003096	Secoisolariciresinol 4-O-glucoside	Lignans and Coumarins	Lignans	C26H36O11	93068	67270.1	95923	217453	275079	561792	1.24927	0.243057	-2.04063	down
Lmbp003825	Skimmin (7-Hydroxycoumarin-7-O-glucoside)	Lignans and Coumarins	Coumarins	C15H16O8	1.46158e+07	1.34478e+07	1.38018e+07	3.4201e+07	4.69992e+07	3.68954e+07	1.34839	0.354504	-1.49612	down
Zmxp004471	Thunberginol B	Lignans and Coumarins	Coumarins	C15H10O6	67372.5	67420.2	59750.3	445032	841851	433299	1.34353	0.113094	-3.1444	down
Waln010743	1-(2,3-dihydroxypropoxy)-3-(((2-(dimethylamino)ethoxy)(hydroxy)phosphoryl)oxy)propan-2-yl (11Z,14Z)-octadeca-11,14-dienoate	Lipids	LPE	C28H54NO9P	183499	180118	163760	423031	423909	320081	1.32437	0.4519	-1.14592	down
Waln011704	1-(2,3-dihydroxypropoxy)-3-(((2-(dimethylamino)ethoxy)(hydroxy)phosphoryl)oxy)propan-2-yl (Z)-14-Octadecenoic Acid	Lipids	LPE	C28H56NO9P	105336	129981	273489	624875	584316	341986	1.17137	0.328013	-1.60818	down
WaYn011395	2-(2,3-dihydroxypropoxy)-3-(((2-(dimethylamino)ethoxy)(hydroxy)phosphoryl)oxy)propan-2-yl (Z)-14-Octadecenoic Acid	Lipids	LPE	C28H56NO9P	144469	107198	129975	297717	332369	184951	1.20446	0.468252	-1.09464	down
Zmjn003398	2-Dodecenedioic acid	Lipids	Free fatty acids	C12H20O4	39127.7	43394.3	29155.3	189180	171209	101389	1.29724	0.241842	-2.04786	down
Wagn012030	2-Palmitoyl-Sn-Glycerol 3-O-Diglucoside	Lipids	Glycerol ester	C31H58O14	112993	103143	142770	60342.4	50124.5	52519.7	1.31836	2.20206	1.13885	up
pmb2221	4-Hydroxysphinganine; Phytosphingosine	Lipids	Sphingolipids	C18H39NO3	1.25044e+06	1.10957e+06	1.30582e+06	3.1519e+06	2.64444e+06	2.33301e+06	1.32158	0.450938	-1.149	down
WaYn010298	9-Hydroxyoctadeca-6,10,12,15-Tetraenoic Acid	Lipids	Free fatty acids	C18H28O3	10729.8	9148.16	13132.9	28610.2	29191.6	17109	1.21831	0.44067	-1.18223	down
mws0120	Choline Alfoscerate	Lipids	PC	C8H20NO6P	838847	1.05328e+06	745901	2.07554e+06	3.4819e+06	1.88587e+06	1.26324	0.354417	-1.49648	down
Wasn014341	LysoPA(18:3(9Z,12Z,15Z)/0:0)	Lipids	Glycerol ester	C21H37O7P	91047.8	91047.8	91047.8	4.5221e+06	4.34497e+06	2.82541e+06	1.36194	0.0233606	-5.41978	down
Lmhp009129	LysoPC 15:0(2n isomer)*	Lipids	LPC	C23H48NO7P	15022.3	21339.9	22706.1	76341.5	86116.2	41666.3	1.25422	0.289375	-1.78899	down
pmb2319	LysoPC 15:0*	Lipids	LPC	C23H48NO7P	18367.3	15352	11581.6	55663.2	60494.8	38433	1.30533	0.293037	-1.77084	down
Lmhp008833	LysoPC 16:1(2n isomer)*	Lipids	LPC	C24H48NO7P	245022	181666	133375	875960	765515	431211	1.25418	0.270211	-1.88784	down
pmp001270	LysoPC 16:1*	Lipids	LPC	C24H48NO7P	637226	588266	501601	1.34844e+06	1.33268e+06	1.22369e+06	1.34413	0.442298	-1.17691	down
Lmhp010190	LysoPC 18:1(2n isomer)	Lipids	LPC	C26H52NO7P	6.55498e+06	5.57559e+06	5.39673e+06	1.39646e+07	1.50446e+07	8.48106e+06	1.21567	0.467516	-1.09691	down
pmb0876	LysoPE 16:0	Lipids	LPE	C21H44NO7P	2.36384e+06	2.14591e+06	2.69901e+06	8.49634e+06	8.32095e+06	5.98547e+06	1.33144	0.316135	-1.66139	down
pmd0160	LysoPE 16:0(2n isomer)	Lipids	LPE	C21H44NO7P	2.76518e+06	2.27408e+06	2.75132e+06	9.43879e+06	9.77144e+06	5.11698e+06	1.26989	0.320241	-1.64277	down
Lmhp008763	LysoPE 16:1(2n isomer)*	Lipids	LPE	C21H42NO7P	31173.1	39280.4	38886.2	193623	195741	117624	1.32591	0.215666	-2.21313	down
Lmhp009034	LysoPE 16:1*	Lipids	LPE	C21H42NO7P	33832	45109.1	36805	318865	141334	187514	1.29789	0.1787	-2.48439	down
pmb0883	LysoPE 18:0	Lipids	LPE	C23H48NO7P	424866	317187	320302	1.28563e+06	1.20071e+06	753583	1.28924	0.327896	-1.60869	down
pmb0856	LysoPE 18:1(2n isomer)*	Lipids	LPE	C23H46NO7P	852984	728732	753296	2.46899e+06	2.77915e+06	1.73067e+06	1.31883	0.334586	-1.57955	down
mws0289	LysoPE 18:1*	Lipids	LPE	C23H46NO7P	1.17861e+06	985251	725035	3.11585e+06	2.10208e+06	1.6147e+06	1.18366	0.422809	-1.24192	down
pmb0881	LysoPE 18:2	Lipids	LPE	C23H44NO7P	1.06875e+06	2.06472e+06	1.80788e+06	3.73687e+06	5.46994e+06	2.1219e+06	1.0369	0.436179	-1.19701	down
pmb0874	LysoPE 18:2(2n isomer)	Lipids	LPE	C23H44NO7P	1.78567e+06	803297	1.04418e+06	4.12115e+06	5.02682e+06	5.28728e+06	1.29943	0.251686	-1.99031	down
Lmhp008801	LysoPE 18:3	Lipids	LPE	C23H42NO7P	938030	849028	786704	1.29142e+06	2.31992e+06	1.54238e+06	1.21663	0.499399	-1.00174	down
Lmhp008589	LysoPE 18:3(2n isomer)	Lipids	LPE	C23H42NO7P	300535	406512	369867	1.15314e+06	925459	683619	1.26995	0.389873	-1.35892	down
MWSmce689	Methyl linolenate	Lipids	Free fatty acids	C19H32O2	97734.2	100062	97436.2	346403	368657	224430	1.31741	0.314247	-1.67003	down
pmb2643	Myristoleic acid	Lipids	Free fatty acids	C14H26O2	5318.84	6777.28	8385.52	1063.77	1063.77	1063.77	1.35453	6.41796	2.68211	up
pmb0889	Punicic acid (9Z,11E,13Z-octadecatrienoic acid)	Lipids	Free fatty acids	C18H30O2	1.09913e+06	1.03903e+06	1.17869e+06	3.05839e+06	2.3084e+06	1.48552e+06	1.15172	0.484049	-1.04678	down
pmc0066	2'-Deoxyinosine-5'-monophosphate	Nucleotides and derivatives	Nucleotides and derivatives	C10H13N4O7P	7.59072e+06	8.66705e+06	6.07452e+06	2.23222e+06	1.88429e+06	5.50082e+06	1.10293	2.32209	1.21542	up
pmb2507	2-Deoxyribose-1-phosphate	Nucleotides and derivatives	Nucleotides and derivatives	C5H11O7P	554718	578369	681729	286971	294510	273730	1.34629	2.12207	1.08547	up
pme1474	5'-Deoxy-5'-(methylthio)adenosine	Nucleotides and derivatives	Nucleotides and derivatives	C11H15N5O3S	1.76168e+07	1.48883e+07	1.4362e+07	3.65165e+07	4.20259e+07	2.72654e+07	1.29211	0.442946	-1.1748	down
Lmqp000329	5-Aminoimidazole ribonucleotide	Nucleotides and derivatives	Nucleotides and derivatives	C8H14N3O7P	389791	358255	279210	997706	890203	597202	1.2553	0.413364	-1.27452	down
pme3968	7-Methylguanine	Nucleotides and derivatives	Nucleotides and derivatives	C6H7N5O	108080	115890	126040	63302	54549.8	37709.1	1.281	2.24999	1.16992	up
pmb0981	Adenosine 5'-monophosphate	Nucleotides and derivatives	Nucleotides and derivatives	C10H14N5O7P	301377	238054	428756	1.19517e+06	1.38575e+06	839877	1.28966	0.28303	-1.82097	down
mws1715	Cordycepin (3'-Deoxyadenosine)*	Nucleotides and derivatives	Nucleotides and derivatives	C10H13N5O3	843539	846033	1.12999e+06	1.83763e+06	2.64898e+06	1.72032e+06	1.26485	0.45426	-1.13841	down
pme1109	Guanine	Nucleotides and derivatives	Nucleotides and derivatives	C5H5N5O	1.14447e+07	6.39231e+06	4.64363e+06	2.82011e+06	4.05499e+06	2.42767e+06	1.09278	2.41655	1.27295	up
pmb0998	Guanosine 5'-monophosphate	Nucleotides and derivatives	Nucleotides and derivatives	C10H14N5O8P	58398.8	72715.2	88186	193043	304589	208897	1.30778	0.310391	-1.68784	down
Wdtp002974	N-(p-hydroxybenzyl) adenosine	Nucleotides and derivatives	Nucleotides and derivatives	C18H21N5O6	192511	140744	163889	415921	340215	344010	1.31494	0.45189	-1.14596	down
pmb0197	N7-Methylguanosine	Nucleotides and derivatives	Nucleotides and derivatives	C11H15N5O5	67499	94938.6	108337	201289	205616	150343	1.23021	0.485914	-1.04123	down
pme3188	Uridine 5'-monophosphate	Nucleotides and derivatives	Nucleotides and derivatives	C9H13N2O9P	166587	198306	252176	475097	528282	332652	1.23082	0.461867	-1.11445	down
Lmgn002555	2-Propylglutaric acid	Organic acids	Organic acids	C8H14O4	54639.1	43306.6	47142	158989	152638	126049	1.34615	0.331497	-1.59293	down
pme0295	4-Acetamidobutyric acid	Organic acids	Organic acids	C6H11NO3	653881	627635	574193	336481	340960	232514	1.28616	2.03934	1.0281	up
Lmbn003524	9-Oxononanoic acid	Organic acids	Organic acids	C9H16O3	43781.9	43637	53147.5	9734.1	8637.95	3322.98	1.29193	6.4792	2.69582	up
mws0237	Azelaic acid	Organic acids	Organic acids	C9H16O4	1.70977e+06	1.13249e+06	2.80847e+06	388839	250645	298472	1.29927	6.02452	2.59085	up
mws0425	Citraconic acid	Organic acids	Organic acids	C5H6O4	304204	219062	282440	27738.8	27738.8	27738.8	1.36049	9.68206	3.27531	up
MWSmce183	D-Mandelic acid	Organic acids	Organic acids	C8H8O3	32209.2	42406.8	36112.1	18406.4	17477.9	16202.8	1.33543	2.12583	1.08802	up
mws0267	DL-Glyceric Acid	Organic acids	Organic acids	C3H6O4	1.42839e+06	1.30234e+06	1.01094e+06	312872	283499	458275	1.31562	3.5478	1.82693	up
pme2362	Mandelic acid	Organic acids	Organic acids	C8H8O3	90724.6	93658.5	106729	37198.7	36787.4	52873.2	1.3065	2.29477	1.19835	up
MW0009415	Phenylacetic acid	Organic acids	Organic acids	C8H8O2	9.61269e+06	6.90256e+06	6.54602e+06	3.58671e+07	3.04131e+07	3.32035e+07	1.34643	0.23181	-2.10899	down
MWSmce583	Piperonylic acid	Organic acids	Organic acids	C8H6O4	14900.6	20320.5	25874.1	2980.13	2980.13	2980.13	1.3496	6.83362	2.77265	up
pme2380	α-Ketoglutaric acid	Organic acids	Organic acids	C5H6O5	139476	124462	103876	20775.3	20775.3	20775.3	1.35982	5.90147	2.56108	up
Zmdp000917	δ-Guanidinovaleric acid	Organic acids	Organic acids	C6H13N3O2	90567.5	67713.7	37940.1	6410.01	6410.01	6410.01	1.33177	10.2039	3.35105	up
Zbfn007626	1-Linoleoyl-2-Lysophosphatidic Acid Monobutylamine Ester	Others	Others	C25H48NO7P	22721.5	20371.3	21450.6	53558.4	63649.6	34238.8	1.24631	0.426179	-1.23047	down
Zbfn008705	1-O-Linolenoyl-3-glucoside	Others	Others	C24H42O7	49448.1	49428.5	20288.7	180191	169687	107293	1.22882	0.260659	-1.93977	down
Zbfn008708	1-O-Linoleoyl-(6-O-Hydroxyethyl-D-Glucose)	Others	Others	C26H46O9	33811.2	53044.6	77111.8	178738	167666	93348.9	1.15026	0.372863	-1.42328	down
Lhyp111013	2(4H)-benzofuranone	Others	Others	C8H6O2	5.50679e+06	4.87785e+06	5.1008e+06	2.14939e+07	1.58341e+07	1.61449e+07	1.34344	0.289594	-1.7879	down
Zahp011689	2,2-dimethylchromene-6-carboxylic acid	Others	Others	C12H12O3	6.18227e+06	6.05964e+06	6.95161e+06	1.74717e+07	1.77211e+07	1.19335e+07	1.30515	0.407278	-1.29591	down
pmf0348	2,6-Dimethyl-7-octene-2,3,6-triol	Others	Alcohol compounds	C10H20O3	185738	182502	233572	29004.3	43852	40358.5	1.34122	5.31567	2.41025	up
Wcdp003077	2-(hydroxymethyl)-6-[4-(3-hydroxypropyl)-2,6-dimethoxyphenoxy]oxane-3,4,5-triol	Others	Others	C17H26O9	3310.84	3310.84	3310.84	62297	85381.6	76773.5	1.36645	0.0442523	-4.4981	down
Wcgp003250	2-Methyl-3-hydroxyindan-1-one	Others	Others	C10H10O2	5569.02	5569.02	5569.02	570124	831163	394947	1.36222	0.00930116	-6.74837	down
Lmyp003951	3-Hydroxy-1-(4-hydroxy-3,5-dimethoxyphenyl)propan-1-one	Others	Ketone compounds	C11H14O5	110017	211316	149079	74617	62924.1	67065.2	1.23844	2.29911	1.20107	up
Wagp005297	3-Hydroxy-beta-ionol 3-Glucoside	Others	Others	C19H32O7	217631	244390	386194	835761	824742	346982	1.0476	0.422526	-1.24289	down
Wagp005779	3-Oxo-Alpha-Ionol 3'-(6''-Malonyl)Glucoside	Others	Others	C22H32O10	173694	162865	139875	729486	456468	434882	1.30404	0.293943	-1.76639	down
MWSmce466	4-Hydroxyacetophenone	Others	Ketone compounds	C8H8O2	29601.9	14190.7	25057.9	1173.16	1173.16	1173.16	1.34934	19.5627	4.29003	up
pmb0764	4-Methyl-5-thiazoleethanol	Others	Others	C6H9NOS	848756	1.16028e+06	727721	385802	421138	380816	1.29317	2.30414	1.20423	up
zjgp122321	4-O-acetyl-3-O-caffeoyl-2-C-methyl-D-erythronate*	Others	Others	C16H18O9	3.63207e+07	35347163	2.90698e+07	9.27294e+07	7.76048e+07	9.67947e+07	1.33804	0.377112	-1.40693	down
Lmln001856	5,7-Dihydroxy-4-oxo-2-(3,4,5-trihydroxyphenyl)-4H-chromen-3-yl-alloside	Others	Others	C21H20O13	2373.9	2373.9	2373.9	78083.4	89710.3	24416	1.32196	0.0370517	-4.75432	down
Latp003160	6-Hydroxymellein	Others	Chromone	C10H10O4	170334	168784	152212	520606	903589	871597	1.33635	0.214013	-2.22423	down
Lscp211208	Alangionoside L	Others	Others	C19H32O7	338725	554630	264432	1.30661e+06	972771	738882	1.18486	0.383594	-1.38235	down
Hmtp001106	Aquilegiolide	Others	Ketone compounds	C8H8O3	434915	371607	419510	1.36914e+06	1.35601e+06	1.44053e+06	1.36324	0.294317	-1.76456	down
Zjbn102543	Bletilols B	Others	Others	C28H28O7	207981	231814	239468	668675	389641	381390	1.19517	0.471807	-1.08373	down
Jmlp004238	Byzantionoside A	Others	Ketone compounds	C19H30O7	280527	566581	667035	818209	1.70405e+06	876395	1.03736	0.445513	-1.16646	down
Sazp005659	Comazaphilone D	Others	Others	C21H22O7	105125	136390	80244.7	365199	423231	905398	1.27115	0.18996	-2.39623	down
Zmpn000199	D-Galactaric acid	Others	Saccharides	C6H10O8	370692	355690	362338	781336	666273	730526	1.35044	0.49984	-1.00046	down
pmn001380	Eucommiol	Others	Alcohol compounds	C9H16O4	217725	282729	157394	32859.1	39932.9	37411.7	1.33845	5.96938	2.57758	up
Lhhp120823	Eugenyl formate	Others	Others	C11H12O3	155185	158588	111749	415223	358980	468997	1.32313	0.342279	-1.54676	down
MWSslk178	Griffonilide	Others	Lactones	C8H8O4	85791.8	128841	101610	425001	453752	327427	1.32989	0.262185	-1.93134	down
Lhmp110118	Magnostellin D	Others	Others	C20H24O6	114781	81144	76023.7	193333	200110	159549	1.27138	0.491777	-1.02392	down
MWSmce486	Manninotriose	Others	Saccharides	C18H32O16	163272	208539	176373	75610.7	76973.5	36469.4	1.24497	2.89963	1.53587	up
Lsjp211262	Megastigm-5-en-3,9-diol	Others	Others	C13H24O2	75498.8	61920	48054	130399	180190	102968	1.21755	0.448481	-1.15688	down
pme2755	N-Acetyl-D-glucosamine	Others	Saccharides	C8H15NO6	1.8364e+06	1.66492e+06	1.41753e+06	832916	721244	769079	1.33393	2.11724	1.08218	up
mws0133	Nicotinamide	Others	Vitamin	C6H6N2O	784083	777165	822699	2.52334e+06	2.49453e+06	1.29882e+06	1.23335	0.377405	-1.40582	down
pme0490	Nicotinic acid (Vitamin B3)	Others	Vitamin	C6H5NO2	2.87031e+06	3.72642e+06	2.8538e+06	948211	904983	757129	1.34947	3.62044	1.85617	up
Zbbp004112	Platanionoside C	Others	Others	C24H40O12	56489.4	119028	87054.7	761802	704255	710166	1.33637	0.120655	-3.05104	down
Hmgn001653	Protocatechualdehyde*	Others	Aldehyde compounds	C7H6O3	882624	1.34177e+06	1.40329e+06	559091	605538	435444	1.25462	2.2672	1.18091	up
zjgp122326	Pyridine-4-formyl-O-β-D-glucopyranoside*	Others	Others	C12H15NO7	1.16036e+06	1.15336e+06	2.1869e+06	745894	741736	455094	1.14555	2.31665	1.21204	up
pmb0789	Pyridoxine-5'-O-glucoside	Others	Vitamin	C14H21NO8	77481.6	136064	165646	302963	244929	215315	1.12235	0.496839	-1.00915	down
Zmcp102201	Senkyunolide B	Others	Lactones	C12H12O3	5.76131e+06	6.04282e+06	6.35013e+06	1.54372e+07	1.7345e+07	1.23754e+07	1.33356	0.40202	-1.31466	down
pmp001230	Senkyunolide M	Others	Lactones	C16H22O4	6.70461e+06	6.93584e+06	6.8522e+06	1.84244e+07	1.83559e+07	1.32439e+07	1.32476	0.409655	-1.28752	down
mws1089	Sucrose-6-phosphate	Others	Saccharides	C12H23O14P	147058	110899	165946	396329	326150	285690	1.28757	0.420468	-1.24993	down
Wcfn003941	Sulfo jasmonate	Others	Others	C12H18O7S	108385	83576.7	57050.3	216743	212548	127865	1.15929	0.446935	-1.16186	down
mws2523	Trehalose 6-phosphate	Others	Saccharides	C12H23O14P	37230	41379.7	29249.1	86563.2	65891.3	82069.5	1.288	0.459905	-1.12059	down
mws0458	Vanillin; 4-Hydroxy-3-Methoxybenzaldehyde	Others	Aldehyde compounds	C8H8O3	831646	816589	1.08578e+06	366623	451534	436996	1.30773	2.17823	1.12316	up
Lsmp121706	pteleifoside C	Others	Others	C24H38O12	1.7233e+06	1.71155e+06	1.1039e+06	478880	721160	847451	1.18245	2.21674	1.14844	up
Lmnn002886	1'-O-(3,4-Dihydroxyphenethyl)-O-caffeoyl-glucoside	Phenolic acids	Phenolic acids	C23H26O11	1.68016e+06	1.72979e+06	1.70019e+06	3.74782e+06	4.80708e+06	3.73985e+06	1.34682	0.415636	-1.26661	down
MWSmce346	1,3-O-Dicaffeoylquinic Acid (Cynarin)	Phenolic acids	Phenolic acids	C25H24O12	3.86163e+07	2.94825e+07	2.45248e+07	7.1773e+07	8.66787e+07	9.34468e+07	1.31452	0.367702	-1.44339	down
Zbjn003605	1,4-O-di-Caffeoyl-3-O-glucoside Quinic Acid*	Phenolic acids	Phenolic acids	C31H34O17	445738	391595	340939	1.04313e+06	967405	558742	1.1884	0.4586	-1.12469	down
Waxn004217	1,5-O-dicaffeoyl-3-O-glucoside-quinic acid*	Phenolic acids	Phenolic acids	C31H34O17	562691	653795	681302	2.86663e+06	2.98928e+06	1.02286e+06	1.16924	0.27589	-1.85783	down
mws0748	1-Caffeoylquinic acid	Phenolic acids	Phenolic acids	C16H18O9	4.19212e+07	4.50403e+07	3.87672e+07	1.71518e+08	1.76899e+08	1.59565e+08	1.36289	0.247506	-2.01446	down
Lmsn002548	1-O-Caffeoyl-β-D-glucose	Phenolic acids	Phenolic acids	C15H18O9	265225	352971	244917	1.68091e+06	1.78807e+06	1.38703e+06	1.34974	0.177741	-2.49215	down
Cmbn007148	1-O-Feruloyl-3-O-caffeoylglycerol	Phenolic acids	Phenolic acids	C22H22O9	81817.6	66571.3	74961.6	279476	284727	138703	1.24911	0.317753	-1.65402	down
Zmhn002422	1-O-Feruloyl-β-D-glucose	Phenolic acids	Phenolic acids	C16H20O9	2.48639e+06	1.89557e+06	1.88409e+06	6.93229e+06	6.95991e+06	5.25883e+06	1.33272	0.327192	-1.61179	down
Lmsn003111	1-O-p-Coumaroyl-β-D-glucose	Phenolic acids	Phenolic acids	C15H18O8	62515.9	60570	55814.8	179605	199338	84024.6	1.16164	0.386422	-1.37175	down
mws0639	2,3-Dihydroxybenzoic Acid*	Phenolic acids	Phenolic acids	C7H6O4	1.51865e+06	1.99686e+06	1.48607e+06	420128	356699	305849	1.35081	4.61964	2.20778	up
Jmwn002117	2-(3,4-dihydroxyphenyl)ethanediol 1-O-β-D-glucopyranoside*	Phenolic acids	Phenolic acids	C14H20O9	23484.2	16026.4	29876.8	58701.6	61314.9	68967.4	1.28819	0.367161	-1.44552	down
Lmmn001643	2-Hydroxycinnamic acid*	Phenolic acids	Phenolic acids	C9H8O3	950568	854491	905668	1.42133e+06	1.98662e+06	2.17336e+06	1.2901	0.48568	-1.04192	down
MWStz043	3,4-Di-O-caffeoylquinic acid methyl ester	Phenolic acids	Phenolic acids	C26H26O12	443237	353006	426209	1.31432e+06	1.66122e+06	1.11781e+06	1.33804	0.298643	-1.74351	down
Zmhn004909	3,4-Digalloylshikimic acid	Phenolic acids	Phenolic acids	C21H18O13	1125.41	1125.41	1125.41	15721.6	26762	8981.88	1.33187	0.065602	-3.93012	down
mws0183	3,4-Dihydroxybenzoic acid (Protocatechuic acid)*	Phenolic acids	Phenolic acids	C7H6O4	1.37246e+06	1.48519e+06	1.456e+06	365000	395958	371329	1.36459	3.80968	1.92967	up
pmb2620	3,4-Dimethoxycinnamic acid	Phenolic acids	Phenolic acids	C11H12O4	13678.6	13599	8773.17	156881	169910	67197.2	1.31469	0.0915021	-3.45005	down
Jmwp002208	3,4-dihydroxy phenylethanol	Phenolic acids	Phenolic acids	C8H10O3	265709	233704	234275	1.40379e+06	1.2845e+06	1.11889e+06	1.36012	0.192711	-2.37549	down
Laln002027	3,4-dihydroxybenzaldehyde-xylose-glucoside*	Phenolic acids	Phenolic acids	C18H24O12	100402	98108.9	92974.1	37393.2	40109.3	44310.6	1.35425	2.39288	1.25875	up
Jmwn002172	3,4-dihydroxyphenylethanol-β-D-glucopyranoside*	Phenolic acids	Phenolic acids	C14H20O8	6.83021e+06	6.37779e+06	6.11347e+06	1.93099e+07	1.93958e+07	2.0511e+07	1.3647	0.326284	-1.6158	down
MWSslk066	3-Hydroxy-4-methoxybenzoic acid; Isovanillic Acid	Phenolic acids	Phenolic acids	C8H8O4	114905	93658.1	175007	53028	54803.9	45075	1.25186	2.50852	1.32684	up
pmb0752	3-O-Feruloylquinic acid	Phenolic acids	Phenolic acids	C17H20O9	7.98279e+06	5.9778e+06	5.47377e+06	1.61302e+07	1.36941e+07	1.80217e+07	1.30732	0.406186	-1.29979	down
pmn001421	3-O-p-Coumaroylquinic acid*	Phenolic acids	Phenolic acids	C16H18O8	2.37379e+06	2.9846e+06	2.58378e+06	7.55664e+06	9.32679e+06	6.20438e+06	1.32521	0.343998	-1.53953	down
Lmgp002593	3-hydroxybenzaldehyde	Phenolic acids	Phenolic acids	C7H6O2	723715	656246	535278	2.42924e+06	1.88708e+06	2.16147e+06	1.34051	0.295663	-1.75798	down
Zmcn005156	4,5-O-Dicaffeoylquinic Acid Methyl Ester	Phenolic acids	Phenolic acids	C26H26O12	422798	495521	422029	2.16771e+06	2.07414e+06	1.43859e+06	1.33908	0.235958	-2.0834	down
Lmyn003835	4-(3,4,5-Trihydroxybenzoxy)benzoic acid	Phenolic acids	Phenolic acids	C14H10O7	75247.3	66973.8	80136.8	1.09548e+06	1.3915e+06	1.23346e+06	1.36622	0.0597665	-4.06452	down
mws1336	4-Aminobenzoic acid	Phenolic acids	Phenolic acids	C7H7NO2	268940	206907	239898	1.38891e+06	1.24034e+06	1.3131e+06	1.36068	0.181553	-2.46154	down
Lakn002075	4-Hydroxybenzoic acid glucosyl xyloside*	Phenolic acids	Phenolic acids	C18H24O12	94053.1	92422.9	80776.8	33389.8	43401.6	37118.1	1.3318	2.34618	1.23032	up
mws0749	4-Hydroxybenzoic acid*	Phenolic acids	Phenolic acids	C7H6O3	2.01167e+06	2.89013e+06	2.37433e+06	732599	851763	773351	1.33985	3.0861	1.62578	up
Zmhn002764	4-O-(6'-O-Glucosylcaffeoyl)-3,4-dihydroxybenzoic acid	Phenolic acids	Phenolic acids	C22H22O12	147092	120223	116534	337575	477582	324181	1.3281	0.336905	-1.56959	down
Hmhn003518	4-O-β-D-glucopyranosylferulic acid	Phenolic acids	Phenolic acids	C16H20O9	282302	257281	211006	849868	811689	671037	1.34064	0.321783	-1.63584	down
Zaln004057	4-caffeoylshikimic acid	Phenolic acids	Phenolic acids	C16H16O8	121293	98055.6	86798	1.21033e+06	1.65225e+06	732202	1.33957	0.085164	-3.55361	down
MWSHC20125	5-O-Caffeoylshikimic acid	Phenolic acids	Phenolic acids	C16H16O8	85324.2	54966.8	72334.5	983851	1.21884e+06	1.15529e+06	1.36248	0.0633195	-3.98121	down
pmb3074	5-O-p-Coumaroylquinic acid*	Phenolic acids	Phenolic acids	C16H18O8	2.36774e+06	2.25478e+06	2.57357e+06	7.67453e+06	1.08122e+07	5.97437e+06	1.3154	0.294185	-1.7652	down
Ymjm000116	6-O-Acetylarbutin	Phenolic acids	Phenolic acids	C14H18O8	3.53105e+06	2.98488e+06	2.32184e+06	7.40301e+06	5.97019e+06	6.23368e+06	1.29027	0.450748	-1.14961	down
Lacp003788	Amurenlaetone A	Phenolic acids	Phenolic acids	C17H20O9	1.13021e+07	1.09591e+07	9.93505e+06	2.49797e+07	2.43909e+07	2.10633e+07	1.34719	0.457114	-1.12937	down
Lacp003271	Amurenlaetone B	Phenolic acids	Phenolic acids	C17H20O9	3.48511e+06	3.55157e+06	2.60421e+06	8.23774e+06	8.72844e+06	8.77534e+06	1.34004	0.374527	-1.41686	down
mws2212	Caffeic acid	Phenolic acids	Phenolic acids	C9H8O4	805817	457336	809449	2.82802e+06	3.15772e+06	2.85854e+06	1.32713	0.234344	-2.0933	down
MWSCX015	Caffeic aldehyde	Phenolic acids	Phenolic acids	C9H8O3	407436	399144	376143	671632	1.04825e+06	688618	1.26893	0.491062	-1.02602	down
pmp000681	Calceolarioside A*	Phenolic acids	Phenolic acids	C23H26O11	3.58769e+06	9.23787e+06	6.08867e+06	1.05949e+07	1.69562e+07	1.36428e+07	1.10243	0.45915	-1.12296	down
mws4169	Calceolarioside B*	Phenolic acids	Phenolic acids	C23H26O11	8.0536e+06	7.81412e+06	6.86803e+06	1.60973e+07	2.07626e+07	2.03654e+07	1.34433	0.397303	-1.33169	down
Hmbp002025	Calceolarioside D*	Phenolic acids	Phenolic acids	C23H26O11	7.82465e+06	7.44344e+06	7.8928e+06	2.09857e+07	3.56313e+07	2.71571e+07	1.33588	0.276469	-1.85481	down
Sakn004066	Chiritoside A	Phenolic acids	Phenolic acids	C29H36O16	337541	322920	265607	629701	893186	471667	1.21042	0.464298	-1.10688	down
Wbmp003345	Cimicifugic acid A-glucose	Phenolic acids	Phenolic acids	C27H30O16	3717.66	3717.66	18588.3	59422.4	61420.8	36051.7	1.20051	0.165866	-2.59191	down
Wbmp003752	Cimicifugic acid E-glucose	Phenolic acids	Phenolic acids	C27H30O15	75202.4	96685.1	69945.2	320536	465973	327640	1.34203	0.217056	-2.20386	down
Lmnn102707	Cimidahurinine*	Phenolic acids	Phenolic acids	C14H20O8	8.7904e+06	7.79495e+06	7.49001e+06	1.98828e+07	2.60169e+07	2.40113e+07	1.35227	0.344372	-1.53796	down
mws2213	Cinnamic acid	Phenolic acids	Phenolic acids	C9H8O2	54872.2	78174.2	77034.5	36413.8	39444	26209.6	1.24054	2.05826	1.04142	up
Hmcn001296	Cistanoside F	Phenolic acids	Phenolic acids	C21H28O13	69818.7	54951.2	66220.9	259842	192058	197006	1.33749	0.294327	-1.76451	down
mws0906	Coniferin	Phenolic acids	Phenolic acids	C16H22O8	169068	118622	276644	1.81658e+06	2.35075e+06	1.24827e+06	1.32263	0.104205	-3.2625	down
Lmzn001983	D-Threo-guaiacylglycerol-7-O-β-D-glucoside	Phenolic acids	Phenolic acids	C16H24O10	726455	695671	689999	2.92479e+06	2.75801e+06	2.69884e+06	1.36513	0.251994	-1.98854	down
Lmcp101903	Desrhamnosylisoacteoside*	Phenolic acids	Phenolic acids	C23H26O11	5.31062e+06	5.91531e+06	3.70546e+06	1.13117e+07	1.72326e+07	1.57456e+07	1.29707	0.33713	-1.56862	down
Lmgp003989	Dicaffeoylshikimic acid	Phenolic acids	Phenolic acids	C25H22O11	2.97099e+07	3.26007e+07	3.31236e+07	7.35436e+07	7.41805e+07	7.65225e+07	1.36141	0.425577	-1.23251	down
Lmmn000774	Dihydrocaffeoylglucose*	Phenolic acids	Phenolic acids	C15H20O9	64490.4	66205.3	52115.7	347157	315045	111893	1.19223	0.236161	-2.08215	down
mws2184	Ethyl caffeate	Phenolic acids	Phenolic acids	C11H12O4	13213.1	16583.9	14960.2	171603	191213	78907.7	1.32262	0.101324	-3.30295	down
MWSmce083	Ferulic acid methyl ester	Phenolic acids	Phenolic acids	C11H12O4	6673.1	4152.29	3081.08	108565	57319.5	45310.7	1.32131	0.0658464	-3.92475	down
Hmmn002544	Ferulic acid-4-O-glucoside	Phenolic acids	Phenolic acids	C16H20O9	1.04839e+06	869560	744075	4.14655e+06	4.49924e+06	4.56549e+06	1.35801	0.201497	-2.31117	down
MWSHC2022	Glucosyringic acid	Phenolic acids	Phenolic acids	C15H20O10	125130	139958	155814	6387.71	31938.5	6387.71	1.24908	9.41321	3.23469	up
Lman002731	Grevilloside F	Phenolic acids	Phenolic acids	C15H18O9	41516.6	41516.6	41516.6	386939	488970	510257	1.36546	0.089852	-3.47631	down
Lmmn001294	Koaburaside*	Phenolic acids	Phenolic acids	C14H20O9	22693.8	55307.5	33664.4	97041	85099.2	74208.4	1.15997	0.435601	-1.19892	down
Zmgn004894	Methyl 4-hydroxybenzoate	Phenolic acids	Phenolic acids	C8H8O3	182779	197114	169790	59494.6	62213.6	78356.2	1.34229	2.74753	1.45813	up
Lahp002797	Methyl Orsellinate	Phenolic acids	Phenolic acids	C9H10O4	186045	154842	126343	400071	300273	388006	1.29117	0.429302	-1.21994	down
pmb2819	O-Caffeoyl maltotriose	Phenolic acids	Phenolic acids	C27H38O19	9084.34	10617.2	7666.13	1533.23	1533.23	1533.23	1.35988	5.94991	2.57287	up
Qazn004023	Orobanchoside	Phenolic acids	Phenolic acids	C29H36O16	62517.4	26638.7	33690.1	3960.8	3960.8	29763.7	1.00926	3.25979	1.70478	up
Smnn002694	Osmanthuside H[2-(4-Hydroxyphenyl)ethyl-β-D-apiosyl-(1→6)-β-D-glucoside]	Phenolic acids	Phenolic acids	C19H28O11	95361.3	110246	88549.7	3617.05	3617.05	3617.05	1.36621	27.1083	4.76066	up
Lmjp003662	Ovatoside C	Phenolic acids	Phenolic acids	C23H26O11	8.55669e+06	1.43189e+07	8.94328e+06	2.6468e+07	3.66996e+07	3.50355e+07	1.29668	0.324011	-1.62589	down
pmp001285	Phthalic anhydride	Phenolic acids	Phenolic acids	C8H4O3	5.9541e+06	5.46075e+06	5.69193e+06	1.30198e+07	1.66185e+07	1.16098e+07	1.33119	0.414729	-1.26976	down
Wasn005073	Protocatechuic acid 4-O-(2''-O-Vanilloyl)Glucoside	Phenolic acids	Phenolic acids	C21H22O12	32505.6	28026.5	23678.1	157833	122835	98446.3	1.33234	0.222123	-2.17057	down
Lakn002165	Protocatechuic acid glucosyl xyloside	Phenolic acids	Phenolic acids	C18H24O13	105752	137225	157282	37681.3	29021.6	31954.4	1.34574	4.05706	2.02043	up
mws1521	Salicin	Phenolic acids	Phenolic acids	C13H18O7	142034	188329	207806	789393	730813	475302	1.30525	0.26969	-1.89063	down
Lmgn001670	Salicylic acid*	Phenolic acids	Phenolic acids	C7H6O3	274766	305951	212075	650411	512415	474483	1.26342	0.484204	-1.04631	down
mws2367	Salidroside	Phenolic acids	Phenolic acids	C14H20O7	1.01157e+06	1.35663e+06	1.02448e+06	2.54411e+06	1.89573e+06	2.53553e+06	1.26861	0.486378	-1.03985	down
Wbmn004964	Salviaplebeiaside	Phenolic acids	Phenolic acids	C23H26O10	4.01459e+06	4.2097e+06	4.23931e+06	1.25615e+07	1.49862e+07	2.43546e+07	1.31722	0.240136	-2.05808	down
Lmbp002309	Sinapaldehyde-4-O-Glucoside	Phenolic acids	Phenolic acids	C17H22O9	55735.3	51054	40874.3	194728	190832	252816	1.34714	0.231311	-2.11209	down
mws0027	Syringic acid	Phenolic acids	Phenolic acids	C9H10O5	41177.6	37890.6	52306.5	15721.6	17142.8	23376	1.28206	2.33595	1.22401	up
mws0028	Vanillic acid	Phenolic acids	Phenolic acids	C8H8O4	140306	176207	127063	64659.6	64038.1	75513.8	1.31542	2.17214	1.11912	up
Wafn002807	methyl 4-O-galloylchlorogenate	Phenolic acids	Phenolic acids	C24H24O13	223308	216890	276939	900033	916712	628518	1.32907	0.293276	-1.76967	down
Zbln001290	β-Hydroxy-(3,4-dihydroxyphenylethanolyl)-glucoside	Phenolic acids	Phenolic acids	C14H20O9	913913	751450	686880	3.90327e+06	2.78527e+06	3.68281e+06	1.34241	0.226802	-2.1405	down
Wchn003984	1,4,8-Trihydroxynaphthalene-1-O-glucoside	Quinones	Naphthol	C16H18O8	1.48053e+06	2.14988e+06	1.27521e+06	4.52895e+06	8.83887e+06	2.87409e+06	1.15242	0.302035	-1.72721	down
Zbzp010481	1-(3,5-Dihydroxyphenyl)pentadecan-1-one	Quinones	Quinones	C21H34O3	7204.32	7204.32	7204.32	61580.3	49434	59125.5	1.36213	0.127031	-2.97675	down
Zdhn005610	Citreorosein	Quinones	Anthraquinone	C15H10O6	30747.4	25699.5	25035.4	121042	113121	50687.7	1.22879	0.286054	-1.80564	down
Lmsn102501	Rheic Acid	Quinones	Anthraquinone	C15H8O6	49671.5	49537.4	54872.7	224793	194664	56371.1	1.00602	0.323818	-1.62675	down
pmp000767	Ruscogenin-1-O-acetylrhamnosyl(1,2)glucosyl(1,2)glucoside	Steroids	Steroidal saponins	C43H74O22	352532	404622	400077	661658	907008	787739	1.32002	0.4911	-1.02591	down
Jmyn005535	Yamogenin-3-O-glucosyl(1→2)[xylosyl(1→3)]glucosyl(1→4)galactoside	Steroids	Steroidal saponins	C49H78O22	8.28188e+06	9.98385e+06	7.0049e+06	1.7104e+07	1.77637e+07	1.97973e+07	1.31424	0.462281	-1.11316	down
pmp000103	Arecatannin A2	Tannins	Tannin	C60H50O24	160143	101622	61935.5	433999	746437	306055	1.23333	0.217762	-2.19918	down
pmp000100	Arecatannin B1	Tannins	Tannin	C45H38O18	218602	165949	127511	632567	835148	420765	1.27742	0.27115	-1.88283	down
pmp000101	Arecatannin C1	Tannins	Tannin	C45H38O18	56417.7	83493.2	47792.3	389559	449170	157278	1.24028	0.188456	-2.4077	down
pmn001650	Cinnamtannin B2	Tannins	Tannin	C60H50O24	23577.6	19883.4	18458.3	100148	137818	44956.2	1.23578	0.218856	-2.19195	down
mws0836	Procyanidin B1	Tannins	Proanthocyanidins	C30H26O12	576681	525978	433706	1.86996e+06	2.37446e+06	1.62852e+06	1.34192	0.2616	-1.93456	down
pme0434	Procyanidin B2	Tannins	Proanthocyanidins	C30H26O12	546075	508855	437438	2.10614e+06	2.93994e+06	1.51366e+06	1.32009	0.227504	-2.13604	down
pme0436	Procyanidin B3	Tannins	Proanthocyanidins	C30H26O12	467935	569728	358338	2.67953e+06	2.58359e+06	1.59864e+06	1.31756	0.203447	-2.29728	down
pmn001667	Procyanidin B4	Tannins	Proanthocyanidins	C30H26O12	4699.74	4699.74	4699.74	24535.3	137602	86423.7	1.28559	0.0567235	-4.13991	down
pmn001646	Procyanidin C1	Tannins	Proanthocyanidins	C45H38O18	2892.98	2892.98	2892.98	170146	229016	106583	1.3595	0.0171607	-5.86475	down
pmn001647	Procyanidin C2	Tannins	Proanthocyanidins	C45H38O18	67277.7	60881.6	63601.8	277737	304912	157508	1.30326	0.259082	-1.94852	down
Lafp004533	(6R,9R)-3-Oxo-α-ionol-β-D-malonyl-glucoside	Terpenoids	Sesquiterpenoids	C22H32O10	7448.58	7448.58	7448.58	161842	135002	98753.7	1.35838	0.0564861	-4.14596	down
Labn005767	(6R,9R)-megastigman-4-en-9-ol-3-one O-β-D-(6'-O-β-D-apiofuranosyl)glucopyranoside	Terpenoids	Sesquiterpenoids	C24H40O11	100093	121284	123444	57073.2	48254.5	47689.6	1.34165	2.25348	1.17216	up
Wbsp103327	(8R)-9-hydroxy-8-(hydroxymethyl)-6-methoxy-8-methylpyrano[2,3-f]chromen-2-one	Terpenoids	Terpene	C15H14O6	765152	940405	1.38668e+06	1.42763e+07	1.72386e+07	9.18941e+06	1.34063	0.0759682	-3.71846	down
Cmbn004440	10-O-[(E)-Caffeoyl]-geniposidic acid	Terpenoids	Monoterpenoids	C25H28O13	63676.7	35076.4	32956.6	119654	147006	129815	1.28485	0.332202	-1.58987	down
Llhp011701	11,12-epoxy-13-hydroxy-3-Oxooleanane-28-oic acid gamma-lactone (Liquidambaric Lactone)	Terpenoids	Triterpene	C30H44O4	101183	97161.8	72867.3	35410.7	42489.6	43677.6	1.30106	2.23077	1.15754	up
Zbzp003763	11-methoxy viburtinal	Terpenoids	Monoterpenoids	C10H8O3	465104	320523	295045	694680	1.03546e+06	732594	1.2564	0.43881	-1.18833	down
Ymjm000067	14-Hydroxyvibsanin F	Terpenoids	Ditepenoids	C20H32O3	306138	334294	309816	105104	63221.8	89306.3	1.33947	3.68839	1.88299	up
Wmzn000599	14-hydro-15-ethoxyajugaptin	Terpenoids	Ditepenoids	C31H50O10	183750	136289	88016.5	315721	236108	267681	1.1564	0.497926	-1.006	down
Wbsp000314	16-oxo-21β,24-dihydroxyserrat-14-en-3α-yl acetate	Terpenoids	Terpene	C32H50O5	252026	337005	325929	180432	150830	106657	1.24224	2.08934	1.06305	up
pmp000714	2'-(2,3-Dihydroxybenzoyl)gentiopicroside	Terpenoids	Monoterpenoids	C23H24O12	1783.79	1783.79	1783.79	30253	36182.7	54884.9	1.35967	0.0441093	-4.50277	down
Hmln003398	2,3,19,23-Tetrahydroxyurs-12-en-28-oic acid	Terpenoids	Triterpene	C30H48O6	1.09625e+06	1.18474e+06	1.19382e+06	350437	385999	291586	1.35315	3.38009	1.75706	up
Hmln003605	2,3,19,23-Tetrahydroxyurs-12-ene-28-oic acid (Myrianthic acid)	Terpenoids	Triterpene	C30H48O6	1.01912e+06	1.18591e+06	1.17781e+06	364135	411993	306587	1.3468	3.1244	1.64358	up
Zjmp102716	2,3,23-Trihydroxy-30-norolean-12,20(21)-dien-28-oic acid	Terpenoids	Triterpene	C29H44O5	29521	29521	29521	274924	286935	293646	1.36715	0.103521	-3.272	down
Lskp211257	2,3,23-Trihydroxyurs-12-en-28-oic acid (Asiatic acid)*	Terpenoids	Triterpene	C30H48O5	1.36815e+06	1.35121e+06	1.30939e+06	599987	652583	632049	1.36101	2.1377	1.09606	up
Yamp005010	2-(3,4-Dihydroxyphenyl)ethyl 6-O-[(E)-3-methoxy-4-hydroxycinnamoyl]-beta-D-glucopyranoside	Terpenoids	Triterpene Saponin	C24H28O11	1.01375e+06	1.06566e+06	1.00972e+06	1.87008e+06	2.74546e+06	1.84841e+06	1.29257	0.477903	-1.06521	down
Lmzn006582	2-Formyl-3-hydroxy-A(1)-norlup-20(29)-en-28-oic acid (Colubrinic acid)	Terpenoids	Triterpene	C30H46O4	61654.9	62757.9	85103.7	11987.2	11987.2	11987.2	1.3576	5.82611	2.54253	up
Yamp007135	2α,3β,20α-trihydroxy-30-norolean-12-en-28-oic acid	Terpenoids	Triterpene	C29H46O5	378216	539210	393453	216104	220445	134555	1.24304	2.29534	1.19871	up
Lszp210002	3,19,23-Trihydroxyurs-12-en-28-oic acid (Barbinervic acid)	Terpenoids	Triterpene	C30H48O5	259759	237835	149356	77802.7	78342.5	96099.6	1.26568	2.56477	1.35883	up
pmn001591	3,19,23-Trihydroxyurs-12-en-28-oic acid (Rutundic acid)	Terpenoids	Triterpene	C30H48O5	77590.9	85987.3	46215.5	24335.1	30491.7	17939.5	1.23485	2.88312	1.52763	up
pmp000266	3,19-Dihydroxyolean-12-en-28-oic acid	Terpenoids	Triterpene	C30H48O4	768861	760496	672551	383060	373936	327991	1.34566	2.02943	1.02108	up
Zjmp102705	3,29-Dihydroxyolean-12-en-28-oic acid (Mesembryanthemoidigenic acid)	Terpenoids	Triterpene	C30H48O4	821481	1.26204e+06	764724	466637	527032	314796	1.1909	2.17678	1.1222	up
Lmdn003075	3,4-Dihydroverbenalin	Terpenoids	Monoterpenoids	C17H26O10	12356.9	21361.8	19084.7	76318.6	119280	124481	1.32731	0.164969	-2.59973	down
Zbrp003823	3,6,12-Trihydroxydammar-20(22),24-diene-6-O-rhamnosyl(1→2)glucoside (Ginsenoside F4)	Terpenoids	Triterpene Saponin	C42H70O12	392326	427376	324923	790602	769194	835115	1.33204	0.47794	-1.0651	down
Lacp005577	3-(3'-Hydroxybutyl)-2,4,4-trimethylcyclohexa-2,5-dienone malonyl glucoside	Terpenoids	Sesquiterpenoids	C22H32O10	98060.3	113381	94906.1	505571	661116	293728	1.30147	0.209767	-2.25314	down
Laep005577	3-Epi-betulinic acid-3-O-glucoside-28-O-[rhamnosyl(1→4)glucosyl(1→6)]glucoside	Terpenoids	Triterpene Saponin	C54H88O22	96759.9	91143.2	76423.6	43611.6	37030	44338.4	1.33048	2.11495	1.08062	up
Lmzn005900	3-Hydroxy-20-oxo-30-norlupan-28-oic acid (Platanic acid)	Terpenoids	Triterpene	C29H46O4	1.1836e+06	829703	1.05459e+06	573935	461307	488287	1.28953	2.01367	1.00983	up
Lmsp102911	3-Hydroxyurs-12-ene-27,28-dioic acid (Quinovic acid)	Terpenoids	Triterpene	C30H46O5	426840	511008	365270	52970.9	52970.9	52970.9	1.36169	8.20022	3.03566	up
Hmmp006036	3-O-Rhamnosyl(1→2)arabinosyl-23-hydroxyolean-12-en-28-oic acid (Akeboside Stc;Kalopanaxsaponin A;Sapindoside A)	Terpenoids	Triterpene Saponin	C41H66O12	15783.1	14377.4	7019.24	1403.85	1403.85	1403.85	1.32783	8.82805	3.14209	up
Cmhp005655	3-O-rhamnosyl(1→2)arabinosyl hederagenin-28-O-glucoside*	Terpenoids	Triterpene Saponin	C47H76O17	937415	619750	941817	236611	266919	155880	1.29919	3.78973	1.92209	up
Lmdn001560	6-DeoxyCatalpol	Terpenoids	Monoterpenoids	C15H22O9	8307.73	8307.73	8307.73	77193.2	62765.8	71711.1	1.36299	0.117745	-3.08626	down
Lafp005024	7-Hydroxy-costol-malonyl glucoside	Terpenoids	Sesquiterpenoids	C24H36O10	90398.7	102826	118357	271203	255679	297529	1.34248	0.377945	-1.40375	down
Yajp003327	Adoxoside	Terpenoids	Monoterpenoids	C17H26O10	2408.79	2408.79	2408.79	17622.6	30272	22485.6	1.35831	0.102676	-3.28383	down
Yamp005029	Akebiae Caulis Saponin A	Terpenoids	Triterpene Saponin	C35H54O10	836870	1.07533e+06	949778	2.06903e+06	2.18755e+06	1.78499e+06	1.32325	0.473713	-1.07791	down
Cmmp004845	Akeboside Sth	Terpenoids	Triterpene Saponin	C59H96O26	196510	223738	367630	115877	75812.1	100593	1.24564	2.69561	1.43061	up
Zmcn007201	Aralia saponin Ⅴ	Terpenoids	Triterpene Saponin	C47H76O17	63997.2	72428.1	95346.7	31525.9	21426.3	22647.8	1.31681	3.06577	1.61625	up
Zmcn006748	Aralia saponin ⅩⅣ	Terpenoids	Triterpene Saponin	C54H88O23	2.42583e+06	2.38464e+06	2.87346e+06	8.49055e+06	7.89534e+06	5.62125e+06	1.31732	0.349156	-1.51806	down
Zmcn006960	Aralia saponin ⅩⅥ	Terpenoids	Triterpene Saponin	C54H88O23	3.12163e+06	1.8461e+06	2.78908e+06	7.72197e+06	7.85066e+06	6.58654e+06	1.30706	0.35005	-1.51437	down
Lamp005984	Astralanosaponin B	Terpenoids	Triterpene Saponin	C42H68O15	5.37386e+06	6.45718e+06	5.09181e+06	1.21027e+07	1.12458e+07	1.27842e+07	1.33397	0.468353	-1.09433	down
HJN097	Azukisaponin VI	Terpenoids	Triterpene Saponin	C54H86O25	797014	782773	840552	1.8295e+06	1.70278e+06	1.64768e+06	1.35838	0.46725	-1.09773	down
Smfp005843	Buddlejasaponin IVb	Terpenoids	Triterpene Saponin	C48H78O18	692325	770752	978979	58957.2	56083	227912	1.25415	7.12068	2.83202	up
Lmjp102006	Centellasaponin C	Terpenoids	Triterpene Saponin	C48H78O19	2.73278e+06	1.64311e+06	2.0515e+06	8.14729e+06	5.0895e+06	8.46103e+06	1.28232	0.296223	-1.75525	down
Cmhp005343	Cussonoside A	Terpenoids	Triterpene Saponin	C48H78O18	280707	761029	629365	56556.9	57435	78382.1	1.30922	8.68673	3.11881	up
Yajn003045	Ebuloside	Terpenoids	Monoterpenoids	C21H32O10	46710.3	52321.6	40034.6	2999.37	2999.37	2999.37	1.36499	15.4551	3.95001	up
Lmmp003663	Ecliptasaponin A	Terpenoids	Triterpene Saponin	C36H58O9	66308.9	75446.9	42152.6	7550.21	7550.21	7550.21	1.34759	8.11934	3.02136	up
Lmsp013116	Ent-16α,17-Dihydroxykauran-2-one	Terpenoids	Ditepenoids	C20H32O3	554992	623075	522384	213778	205228	188918	1.35855	2.79714	1.48395	up
Lagp004602	Foliasalacioside B1	Terpenoids	Monoterpenoids	C24H40O11	3.0242e+06	2.86781e+06	2.08297e+06	960496	1.13577e+06	1.03877e+06	1.3144	2.54383	1.347	up
pmp001059	Genipin-1-O-(2''-O-apiosyl)glucoside	Terpenoids	Monoterpenoids	C22H32O14	117909	95265.4	80556.7	46437.2	29221.3	28355.7	1.28902	2.82395	1.49771	up
mws1574	Geniposidic acid*	Terpenoids	Monoterpenoids	C16H22O10	75601.1	78751.9	75309.7	168016	148315	153380	1.35468	0.488945	-1.03226	down
Yajn012919	Goshonoside F1	Terpenoids	Monoterpenoids	C26H44O8	134720	143368	106340	43864	41216.6	40537.1	1.34905	3.06029	1.61367	up
Lhmp110407	Gouguside 2	Terpenoids	Triterpene Saponin	C42H68O14	511178	285518	349268	801886	803572	726373	1.24265	0.491444	-1.0249	down
Lhdp120305	Guettardionoside	Terpenoids	Monoterpenoids	C24H40O11	1.36291e+06	1.08473e+06	1.86441e+06	425759	529395	513931	1.29523	2.93519	1.55345	up
Cmhp005457	HN-saponin F;Pulsatilla saponin B；3-O-α-L-Arabinopyranosylhederagenin-28-β-D-glucopyranoside	Terpenoids	Triterpene Saponin	C41H66O13	566843	425377	515486	63600.3	63600.3	63600.3	1.3612	7.90199	2.98222	up
Zmcn006714	Hederagenin-3-O-[a-L-arabinosyl-(1-2)-a-L-rhamnoside]-28-O-[β-D-glucosyl-(l-6)-β-D-xyloside]*	Terpenoids	Triterpene Saponin	C52H84O21	74990.2	42070.6	68243.6	185592	171648	151296	1.2869	0.364388	-1.45645	down
Zmcn006956	Hederagenin-3-O-[a-L-rhamnosyl-(1-2)-α-L-arabinoside]-28-O-[β-D-xylosyl-(1-6)-β-D-glucoside]*	Terpenoids	Triterpene Saponin	C52H84O21	62925.7	54338.8	73402.5	169194	216113	165206	1.33671	0.346344	-1.52972	down
Zmcp005799	Hederagenin-3-O-[β-D-glucosyl-(1-3)-a-L-rhamnosyl-(1-2)-a-L-arabinoside]*	Terpenoids	Triterpene Saponin	C47H76O17	635882	541580	631134	253508	149048	170342	1.32155	3.15692	1.65852	up
Zmcp005550	Hederagenin-3-O-glc-(1-4)[L-rha(1-3)]-D-glc-(1-3)-L-rha-(1-2)-L-ara	Terpenoids	Triterpene Saponin	C59H96O26	53171.1	29758.8	50080.2	9691.81	1938.36	1938.36	1.25978	9.80284	3.2932	up
Lmmp006607	Hederagenin-3-O-glucuronide-28-O-glucosyl(1,2)glucoside	Terpenoids	Triterpene Saponin	C48H76O20	63592.7	37978	51271.1	121983	125617	58846.9	1.03161	0.498755	-1.0036	down
Lhmp102702	Ilexoside K	Terpenoids	Triterpene Saponin	C47H76O18	98187.4	98187.4	490937	1.22004e+06	1.57946e+06	748343	1.16839	0.193726	-2.36791	down
Lgmp122904	Ilexpublesnin B	Terpenoids	Triterpene Saponin	C41H64O14	1.30885e+06	1.23517e+06	993730	115839	114616	131084	1.36182	9.78525	3.29061	up
Wbkn004126	Javanicolide C	Terpenoids	Ditepenoids	C26H36O11	134553	108749	94160.1	320567	265019	397368	1.31133	0.343315	-1.5424	down
Lhdp102520	Kajiichigoside F1(Euscaphic acid 28-O-β-D-glucopyranoside)	Terpenoids	Triterpene Saponin	C36H58O10	931113	1.02006e+06	885842	266195	270123	312854	1.35874	3.34093	1.74025	up
Lgmp122826	Kudinoside I	Terpenoids	Triterpene Saponin	C35H54O9	25686.4	66561.6	25014.5	162823	177325	133443	1.24544	0.247603	-2.0139	down
zjkp121502	Kuguasaponin A	Terpenoids	Triterpene Saponin	C36H56O8	509988	121910	206586	704454	746264	649242	1.09375	0.399286	-1.32451	down
Yajn003638	Lamiol	Terpenoids	Monoterpenoids	C16H26O10	46497.8	60268.9	54412.1	4502.88	22514.4	4502.88	1.18167	5.11352	2.35432	up
Cmhp005851	Loniceroside J	Terpenoids	Triterpene Saponin	C59H96O26	284530	261847	241785	106111	115267	157366	1.28746	2.08099	1.05727	up
Halp006423	Lucidenic Acid P	Terpenoids	Triterpene	C29H42O8	258612	275214	255196	99949.4	102766	92157.4	1.36268	2.6758	1.41997	up
Lsjp211254	Lupa-1,20(29)-dien-3-one (Glochidone)	Terpenoids	Triterpene	C30H46O	1.08761e+06	1.17115e+06	1.33072e+06	506859	589333	297787	1.25195	2.57499	1.36457	up
Cmhp005256	Macranthoside B；Pulchinenoside E1	Terpenoids	Triterpene Saponin	C53H86O22	6117.82	6117.82	6117.82	39445.9	38173.5	30589.1	1.36063	0.169612	-2.55969	down
Lyhp011403	Mateglycoside A	Terpenoids	Triterpene Saponin	C59H96O26	213231	156333	247363	88143.7	97211.2	80231.3	1.28489	2.32289	1.21592	up
Lacp005307	Megastigm-5-en-3,9-diol malonyl glucoside	Terpenoids	Sesquiterpenoids	C22H36O10	45971.5	66121.7	55467.5	191473	227040	222247	1.34672	0.261503	-1.9351	down
zjkp121403	Momordicoside N	Terpenoids	Triterpene Saponin	C42H68O14	1.36095e+06	959938	992646	110125	110125	110125	1.35917	10.0296	3.32619	up
Zawp006227	Mukurozisaponin X	Terpenoids	Triterpene Saponin	C53H86O22	175172	216588	166631	531142	440626	464145	1.33335	0.388875	-1.36262	down
Cmmp004254	Mutongsaponin A	Terpenoids	Triterpene Saponin	C35H54O10	1.37861e+06	1.63853e+06	1.25103e+06	2.87159e+06	3.08062e+06	2.6012e+06	1.32055	0.499001	-1.00289	down
Lskp211459	Olean-12-ene-3,16-dione (Maniladione)	Terpenoids	Triterpene	C30H46O2	7.84058e+06	5.48056e+06	7.74465e+06	1.51216e+07	1.74708e+07	1.47111e+07	1.30998	0.445332	-1.16705	down
pmn001506	Oleanolic acid-3-O-glucoside	Terpenoids	Triterpene Saponin	C36H58O8	73694.1	62863.9	48644.4	29618.8	30020.9	28028	1.29387	2.11255	1.07898	up
MWSmce479	Pulchinenoside C	Terpenoids	Triterpene Saponin	C59H96O26	16573.9	30805.1	38139.3	12679.9	11023.8	17427.7	1.06491	2.07915	1.05599	up
Qmxp090904	Rosa aglycone glucoside	Terpenoids	Triterpene Saponin	C42H68O15	5.27772e+06	3.85265e+06	3.2736e+06	1.01962e+06	917130	1.62688e+06	1.28513	3.48071	1.79938	up
Qmxp090901	Rosamultin	Terpenoids	Triterpene Saponin	C36H58O10	388072	282824	337121	787742	878631	624579	1.30174	0.439999	-1.18443	down
Lmmp122812	Rotundic acid 3β-O-α-L-arabinopyranoside	Terpenoids	Triterpene Saponin	C35H56O9	396303	364697	492249	90867.1	77193.1	164965	1.28626	3.76322	1.91197	up
Zbqn008252	Rubianol-g	Terpenoids	Triterpene	C30H46O4	738774	796819	736589	369388	348174	258526	1.32443	2.32784	1.21899	up
Zbqn008164	Rubiarbonone E	Terpenoids	Triterpene	C30H46O4	836142	686944	713264	367915	323699	302196	1.34014	2.25028	1.17011	up
Lhcp102421	Saikosapanin B1	Terpenoids	Triterpene Saponin	C42H68O13	1.20828e+06	1.32589e+06	1.43471e+06	464779	538360	460670	1.35185	2.71134	1.439	up
Hmmp004361	Saponin E	Terpenoids	Triterpene Saponin	C52H84O22	917738	757940	595067	1.92682e+06	2.00686e+06	1.14479e+06	1.19552	0.447132	-1.16123	down
[truncated: 11 more rows]

## Sheet: Table S2b
Supplementary Table S2b Significant compounds in the comparison S3 vs S2.
[truncated: 269 more rows]

[truncated: 8 more sheets: Table S2c, Table S2d, Table S2e, Table S2f, Table S3a, Table S3b, Table S3c, Table S4]
